# Supplementary material for: Relationship between rectus abdominis muscle thickness and metabolic syndrome in middle-aged men
Source: PLoS One. 2017 Sep 15;12(9):e0185040. doi: 10.1371/journal.pone.0185040 (PMC5600386; doi:10.1371/journal.pone.0185040)
Supplement: S1 File — (XLS) [file pone.0185040.s001.xls]

## Sheet: choi
Age	RAM	SLM	FFM	SMM	BFM	PBF	WHR	Rt_arm	Lt_arm	Rt_leg	Lt_leg	Ht	Wt	BMI	AC	SBP	DBP	pro	alb	glu	cr	AST	ALT	ggt	tg	hdlc	totalc	WBC	hb
57	10.48	45.8	48.5	26.8	20.1	29.3	0.95	2.76	2.58	7.75	7.87	170.6	68.6	23.6	91	117	69	7.3	4.3	102	1	19	18	29	45	46	265	4.6	14.7
55	10.27	58	61.3	35.1	8.5	12.1	0.81	3.45	3.52	9.75	9.7	176	69.8	22.5	83	110	66	8	4.9	103	0.88	24	13	15	74	44	177	5.73	13.3
56	11.04	54.7	57.8	32.7	19.5	25.3	0.94	3.48	3.51	8.94	8.84	172.1	77.3	26.1	91	142	82	7.5	4.8	119	0.74	23	19	29	230	45	267	5.63	15.8
44	11.96	66.3	70.1	40.5	22.7	24	0.92	4.07	4.08	10.73	10.93	178.2	94.1	29.6	105	143	83	7.7	4.9	117	1.12	21	24	75	385	50	220	9.24	16.8
43	10.81	53.7	56.9	32.3	13.8	19.6	0.84	3.15	2.9	9.15	9.07	174	70.7	23.4	82	111	68	7.6	4.8	97	0.86	18	18	15	50	45	185	4.54	15.3
41	12.6	51.9	54.8	31.2	14.3	20.7	0.88	3.18	3.08	8.32	8.27	168.6	69.1	24.3	81	111	70	7.5	4.7	100	0.94	23	23	27	52	74	276	4.86	16.2
50	10.26	46.5	49.3	27.4	10.6	17.7	0.89	2.64	2.56	8.07	7.99	177.6	59.9	19	79	122	70	8.1	4.7	98	0.86	16	13	19	83	55	185	7.1	15.3
52	14.36	54.7	58	32.6	15.7	21.3	0.89	3.17	3.08	9.72	9.85	182.2	73.7	22.2	83	121	82	7.2	4.1	126	0.77	19	16	24	122	40	162	9.29	14.8
47	10.95	54.7	57.7	32.6	10.8	15.5	0.84	3.45	3.32	8.99	8.8	170.9	68.3	23.4	84	118	71	7.1	4.6	103	0.88	37	25	36	110	88	226	5.53	15.9
43	13.43	60	63.5	36.1	18.5	22.6	0.93	3.74	3.61	10.69	10.59	183.8	82	24.3	87	121	79	7.3	4.6	89	0.9	29	37	23	52	40	159	5.83	15.9
46	14.64	55.5	58.6	32.9	21.1	26.5	0.91	3.36	3.34	9.9	9.72	175.1	79.7	26	91	126	74	7.4	4.6	108	0.92	21	26	29	191	49	220	5.72	15.6
43	12.69	49.3	52.2	28.9	15	22.3	0.92	2.85	2.79	8.63	8.56	179.4	67.2	20.9	81	138	86	7.9	4.9	98	0.9	20	17	15	109	43	205	5.22	15.9
42	14.27	52.8	55.8	31.5	15.2	21.4	0.9	3.23	3.1	8.79	8.84	174.1	71	23.4	78	110	58	7.6	4.7	89	0.98	23	26	50	61	55	188	5.49	15
50	10.48	53.4	56.5	32.1	16.5	22.6	0.85	3.01	2.91	9.16	9.22	173.5	73	24.3	88	128	78	8.1	5.2	98	0.9	25	11	76	365	48	195	7.04	14.5
41	10.6	54.8	57.9	32.7	15.2	20.7	0.86	3.22	3.17	9.24	9.22	173.1	73.1	24.4	85	132	79	7.9	4.7	91	0.88	27	17	28	113	50	298	8	15.7
43	10.67	51.5	54.4	30.5	15.4	22	0.87	3.04	3.07	8.22	8.3	167.5	69.8	24.9	84	118	87	7.1	4.3	95	0.81	34	32	48	106	58	188	5.89	16.7
40	9.79	61.1	64.7	36.8	20.6	24.1	0.93	3.71	3.56	10.51	10.47	182.1	85.3	24.1	90	139	72	7.8	4.9	94	1.12	57	104	70	289	39	178	6.8	16.9
54	10.83	50.8	53.7	30.6	19.3	26.4	0.87	2.9	2.9	8.61	8.64	168.4	73	25.7	92	128	69	7.5	4.6	122	0.76	43	72	41	56	47	210	5.77	16.2
41	12.11	56.7	60	33.8	19.3	24.3	0.92	3.4	3.4	9.81	9.83	178.8	79.3	24.8	90	124	78	7.5	4.6	122	0.76	43	72	41	56	47	210	5.77	16.2
53	12.72	55.1	58.3	33.1	10.8	15.6	0.85	3.26	3.23	9.17	9.17	175.8	69.1	22.4	83	130	81	7.5	4.6	122	0.76	43	72	41	56	47	210	5.77	16.2
49	13.33	46.6	49.3	27.8	17.6	26.3	0.92	2.73	2.62	7.61	7.53	167.7	66.9	23.8	89	124	77	7.9	4.6	121	0.72	47	58	111	471	46	241	6.33	14.6
64	10.42	51.8	54.7	31	23.6	30.2	0.96	3.43	3.39	8.23	8.13	163	78.3	29.5	107	145	86	7.5	4.4	107	0.73	34	33	24	257	43	186	6.63	13.2
45	9.95	59.2	62.8	35.3	20.7	24.8	0.88	3.35	3.27	10.98	10.79	184.1	83.5	24.6	86	119	69	7.5	4.4	93	0.86	15	17	32	138	44	224	5.98	15.6
41	12.41	49.5	52.3	29.5	19.2	26.9	0.9	2.92	3.05	8.09	8	165.2	71.5	26.2	82	123	78	7.4	4.5	97	0.82	58	114	67	166	53	255	7.88	16.5
43	10.61	52.4	55.6	31.2	18.1	24.6	0.94	3.13	3.04	8.89	8.87	176.9	73.7	23.6	90	117	77	7.7	4.6	98	0.83	31	20	26	123	58	272	5.96	15.2
60	13.82	46.4	49	27.5	15.7	24.3	0.88	2.75	2.63	7.73	7.76	166.1	64.7	23.5	81	135	87	7.8	4.6	129	0.85	30	29	25	212	39	214	7.55	14.5
53	11.79	51.5	54.4	30.7	17	23.7	0.92	3.16	3.24	7.92	7.93	166.3	71.4	25.8	87	142	87	7.8	4.8	110	0.93	31	26	57	98	63	233	4.62	16.9
53	11.9	52.6	55.7	31.5	19.9	26.4	0.96	3.2	3.17	8.6	8.68	173.7	75.6	25.1	84	108	53	7	4.4	115	0.93	15	18	17	103	41	181	6.37	15.6
50	13.62	50.5	53.6	30.1	16.6	23.7	0.89	2.87	2.79	8.63	8.68	174.4	70.2	23.1	88	115	71	7.3	4.4	100	0.77	25	26	34	170	46	189	7.09	13
46	10.63	52.1	55.1	30.8	14.2	20.5	0.86	2.93	2.94	9.47	9.64	179.5	69.3	21.5	79	116	72	8	4.6	103	0.94	19	16	60	161	58	136	7.37	15.2
41	11.27	56.6	59.9	34.3	18.2	23.3	0.85	3.34	3.26	9.52	9.43	170.3	78.1	26.9	93	118	62	7.5	4.5	98	1.03	22	29	28	86	40	227	5.4	13.6
44	10.81	89.8	63.4	35.8	25.6	28.8	0.93	3.67	3.49	10.42	10.33	177.5	89	28.2	96	150	88	8.1	4.7	104	0.79	38	53	61	239	52	262	7.26	16.4
44	11.46	48.9	51.9	29	15.4	22.8	0.9	2.91	2.63	7.95	7.72	171.9	67.3	22.8	84	135	81	7.5	4.5	98	0.67	20	23	31	85	49	149	7.84	15.5
55	12.97	48	50.8	58.5	12.8	20.1	0.86	2.7	2.81	7.95	7.85	170.8	63.6	21.8	76	129	77	7.4	4.4	92	0.62	25	24	31	93	61	180	5.94	15.5
41	11.94	51.5	54.5	30.7	14.3	20.8	0.92	2.98	2.97	9.65	9.65	185.6	68.8	20	82	107	60	7.4	4.6	81	0.96	18	13	14	85	39	173	5.09	14.4
55	8.46	45.3	47.9	26.6	15.1	23.9	0.88	2.59	2.49	7.82	7.74	169.1	63	22	77	102	71	7.3	4.7	98	0.92	22	24	17	54	51	136	6.86	16.2
50	12.48	59.1	62.6	35.4	15.5	19.9	0.88	3.52	3.63	9.56	9.66	175.9	78.1	25.2	87	111	68	6.9	4.5	99	0.72	17	9	18	55	52	198	4.57	14.8
43	12.23	52.9	55.9	31.7	14	20	0.82	3.18	3.03	8.78	8.61	165.4	69.9	25.6	79	123	79	7.3	4.4	85	0.74	25	31	46	66	49	174	4.55	16.1
53	9.12	54.2	57.2	32.3	13.2	18.7	0.84	3.25	3.1	9.15	9.17	173.3	70.4	23.4	89	123	72	7.3	4.6	152	0.75	27	22	41	317	33	160	7.64	14.5
59	10.1	44.9	47.5	26.3	16.7	26	0.91	2.62	2.57	7.3	7.25	165.7	64.2	23.4	91	119	64	7.3	4.5	93	0.9	26	23	59	100	43	175	3.82	14.3
42	13.27	56.3	59.5	33.6	15.3	20.4	0.88	3.46	3.35	9.64	9.53	176	74.8	24.1	81	119	70	7.2	4.3	101	0.97	26	24	25	144	39	190	5.15	15.8
41	9.01	65.2	69	39.5	22.2	24.4	0.95	4.17	3.94	10.69	10.56	180.3	91.2	28.1	101	132	80	7.4	4.6	102	0.77	24	19	27	135	38	165	8.02	16.8
55	11.06	48.4	51.1	28.7	13.1	20.5	0.88	2.83	2.9	7.85	7.91	167.9	64.2	22.8	85	95	69	6.9	4.4	83	0.76	18	16	16	43	59	144	4.02	15.3
50	10.12	56.2	59.5	33.4	16.8	22	0.91	3.16	3.56	9.51	9.55	178.7	76.3	23.9	89	129	77	7.1	4.1	96	0.85	19	22	28	119	60	189	5.41	15.5
40	12.5	56	59.2	33.2	15.5	20.7	0.91	3.47	3.35	9.7	9.5	180.2	74.7	23	89	113	68	6.4	3.9	93	0.73	17	14	10	97	37	144	6.13	14
54	13.27	51	54	30.5	13.1	19.5	0.84	2.91	2.87	8.6	8.61	171.7	67.1	22.8	88	148	89	7.2	4.4	99	0.95	20	21	29	72	52	186	4.62	15.5
51	16.25	55.4	58.5	33.5	21.9	27.2	0.91	3.48	3.34	8.84	8.69	166.5	80.4	29	96	125	73	7.5	4.6	101	1.05	40	41	50	100	57	228	7.55	16.2
54	11.15	56.9	60.3	34.3	17.5	22.6	0.9	3.47	3.41	9.16	8.98	172.7	77.8	26.1	92	118	71	7	4.3	109	0.75	19	22	33	243	41	193	6.14	15.1
52	10.16	50.3	53.1	29.9	12.5	19	0.85	2.84	3.05	8.42	8.47	169.7	65.6	22.8	81	118	76	7	4.3	100	0.9	23	20	14	155	38	160	5.47	16.3
54	12.68	61.6	65	36.6	31.1	32.4	0.91	3.97	3.64	10.9	10.69	169.8	96.1	33.3	103	139	86	7.1	4.3	121	0.76	96	188	48	262	36	143	6.71	14.4
52	12.97	54.4	57.7	32.4	11.1	16.2	0.81	3.13	3.13	8.83	8.76	170.1	68.8	23.8	86	98	61	6.9	4.5	131	0.92	35	58	15	44	49	192	5.09	14.9
44	14.93	44.7	47.2	26.3	16	25.2	0.9	2.56	2.63	7.15	7.25	164.4	63.2	23.4	87	101	61	7.2	4.3	99	0.92	22	23	21	159	41	165	5.68	14.7
51	13.62	52.2	55.2	31.1	20.8	27.4	0.91	3.2	3.09	8.47	8.54	167.9	76	27	88	115	70	7.2	4.3	99	0.92	22	23	21	159	41	165	5.68	14.7
43	15.78	54.4	57.5	32.7	13.9	19.4	0.86	3.24	3.2	9.54	9.42	175.6	71.4	23.2	82	145	80	7.5	4.8	106	0.87	15	16	13	120	57	262	5.47	15.8
42	9.64	49.6	52.4	29.3	11.9	18.6	0.83	2.98	2.8	8.4	8.24	168.2	64.3	22.7	78	105	65	6.9	4.5	93	0.75	16	12	23	134	62	172	8.83	14.9
40	10.01	54.3	57.5	32.2	16.8	22.6	0.9	3.21	3.1	9.87	9.51	180.9	74.3	22.7	83	105	64	6.9	4.3	93	0.83	18	15	28	111	45	155	5.64	14.5
42	12.32	53.3	56.4	32.2	26.7	32.1	0.99	3.29	3.36	8.44	8.35	168.8	83.1	29.2	98	118	73	7.7	4.8	108	0.82	26	32	44	171	45	217	6.28	15.1
50	11.96	49.2	52.2	29.4	16.6	24.2	0.86	2.67	2.74	8.62	8.48	171.6	68.8	23.4	83	118	65	7.5	4.7	99	0.9	30	43	17	53	50	189	5.1	14.4
44	11.68	51.4	54.4	30.4	13.4	19.8	0.87	3	2.96	9.27	9.24	178.3	67.8	21.3	76	91	52	7.9	4.7	96	0.77	33	32	25	86	52	168	6.95	13.9
51	12.11	45.9	48.4	27.3	12.7	20.7	0.88	2.73	2.71	7.56	7.69	167.7	61.1	21.7	81	133	85	7	4.4	86	0.97	18	16	17	97	45	203	5.37	16
44	14.09	46.6	49	27.7	17.7	26.5	0.9	3.06	2.86	7.19	7.21	157.7	66.7	26.8	81	127	69	6.9	4.1	98	0.89	26	29	68	115	56	190	6.45	15.4
42	14.16	57.9	61.3	34.6	16.8	21.5	0.85	3.54	3.28	9.87	9.93	173.7	78.1	25.9	87	130	73	7.5	5	97	0.78	27	28	26	102	54	208	4.61	14.1
43	12.82	56.3	59.6	33.7	13.9	18.9	0.87	3.35	3.33	9.35	9.32	176.3	73.5	23.6	83	122	74	7.7	4.6	97	0.93	23	27	23	101	47	211	9.89	15.7
60	13.17	52.9	56	31.4	19.4	25.8	0.93	3.23	3.15	8.48	8.51	171.2	75.4	25.7	95	127	76	6.9	4.2	98	1.02	24	33	47	579	36	196	6.39	15.6
43	10.5	48.2	50.9	28.7	14.8	22.5	0.84	2.8	2.78	8.07	8.11	164.5	65.7	24.3	79	119	76	7.2	4.4	108	0.68	22	21	43	104	56	207	5.07	15.5
47	12.02	62.9	66.4	37.7	26.1	28.3	0.93	4	4.05	10.55	10.43	172.2	92.5	31.2	105	149	93	7.4	4.6	106	0.93	28	32	58	139	44	156	5.16	16.5
47	12.39	52.4	55.5	30.8	17.1	23.5	0.88	2.99	3.02	8.73	8.85	173.4	72.6	24.1	89	103	59	6.9	4.2	98	0.84	18	34	18	87	37	162	5.49	14.7
40	11.59	78.3	83	47.2	20.1	19.5	0.91	4.84	4.77	12.86	12.75	190.9	103.1	28.3	99	123	74	6.7	4.2	121	0.95	23	20	38	120	60	186	5.71	16.9
43	12.11	53	55.8	31.7	13.6	19.6	0.87	3.3	3.34	8.52	8.46	167.7	69.4	24.7	84	107	67	7.5	4.6	86	1	27	20	26	195	40	222	7.19	14.9
42	11.76	44	46.5	26	11.4	19.7	0.84	2.44	2.49	7.51	7.33	164.9	57.9	21.3	76	132	84	6.9	4.7	95	0.91	17	13	26	165	52	196	5.66	16.8
50	11.98	49.7	52.6	29.6	12.2	18.8	0.83	2.75	2.77	8.41	8.33	170.3	64.8	22.3	84	117	65	7.2	4.4	85	0.83	29	27	71	97	47	205	8.04	15.7
45	10.41	68.4	72.3	40.7	19.5	21.3	0.84	4.19	4.08	12.09	12.49	180	91.8	28.3	93	111	68	7.1	4.3	106	0.88	19	39	66	103	37	148	8.71	14.1
53	13.71	52.1	55.2	31	30	35.2	0.97	3.07	3.13	8.76	8.77	170.7	85.2	29.2	96	112	70	7.1	4.3	106	0.88	19	39	66	103	37	148	8.71	14.1
45	10.07	49.3	52	29.2	16.7	24.3	0.92	3.11	3.01	7.64	7.55	164.9	68.7	25.3	89	136	80	7.7	4.9	117	0.76	20	26	34	82	43	165	3.19	7.8
44	12.77	49.8	52.6	29.7	16.8	24.2	0.86	2.98	2.92	8.01	8.03	162.7	69.4	26.2	81	120	68	7.8	4.6	98	1.03	22	16	20	287	34	149	7.75	15.1
63	12.6	52.7	55.6	31.3	9.6	14.8	0.85	3.29	3.28	8.97	8.9	172.9	65.2	21.8	79	139	82	7.2	4.5	96	1.01	24	19	14	88	49	234	5.39	15.8
46	10.27	58.5	62	35.3	16	20.6	0.86	3.46	3.41	9.44	9.48	172.8	78	26.1	88	133	78	7.1	4.4	110	0.89	19	21	93	175	50	167	6.08	16.5
44	12.11	53.7	56.8	31.9	20.4	26.4	0.91	3.27	3.12	8.95	9.01	171.9	77.2	26.1	92	117	75	7.1	4.5	111	0.89	38	58	101	241	40	175	7.44	15.1
49	14.6	55	58.3	32.7	18.4	23.9	0.92	3.17	3.35	8.97	9.31	175.9	76.7	24.8	91	103	60	6.8	4.5	110	1.05	32	36	29	179	44	151	6.49	14.6
54	14.36	46	48.6	26.9	12.3	20.1	0.84	2.53	2.56	7.82	7.73	168	60.9	21.6	81	117	66	6.8	4.6	131	0.62	20	16	14	87	46	141	5.35	15.2
54	16.43	47.1	49.7	27.7	16.5	24.9	0.88	2.79	2.77	7.67	7.62	163.9	66.2	24.6	87	141	87	8.1	4.6	107	0.88	49	36	39	72	44	147	5.31	14.5
55	15.86	55.9	59.3	33.1	18.6	23.9	0.85	3.12	3.15	9.05	10.23	173.8	77.9	25.8	94	143	90	7.4	4.4	104	0.99	23	17	60	109	53	187	5.37	15.4
53	10.16	48.6	51.5	28.7	21	28.9	0.9	2.76	2.81	7.95	7.84	165.9	72.5	26.3	87	109	70	6.9	4.3	115	0.99	31	37	21	131	50	198	7.24	14.5
41	13.1	52	55	30.9	20.5	27.2	0.98	3.14	3.25	8.63	8.59	174.4	75	24.8	89	136	100	7.5	4.8	109	0.93	24	24	97	255	66	259	7.18	15.4
50	12.69	42	44.3	24.3	5.5	11	0.8	2.26	2.27	7.44	7.38	169.3	49.8	17.4	68	95	56	7.6	4.5	90	0.71	24	24	15	108	55	180	3.38	15.1
44	12.57	57.2	60.6	34.3	20.4	25.2	0.89	3.36	3.38	9.64	9.73	175.1	83	27.1	97	126	81	7.5	4.3	107	1	18	19	23	123	46	209	5.79	15.2
41	12.97	53.2	56.3	32	11.4	16.8	0.85	3.23	3.02	8.82	8.75	173	67.7	22.6	79	120	72	6.7	4.4	99	0.8	23	23	16	112	48	125	6.93	16.5
48	10.09	54.1	57.1	32	10.5	15.6	0.86	3.35	3.54	8.95	9	173.7	67.6	22.4	83	133	85	7.2	4.3	104	0.83	22	26	25	174	44	192	9.55	14.8
48	11.99	64	67.7	38.7	23	25.4	0.97	4.12	4.02	10.7	10.78	181	90.7	27.7	88	95	59	7	4.2	99	1.01	37	44	47	322	37	145	6.61	14.3
41	12.11	57.4	60.8	34	17.5	22.4	0.91	3.43	3.36	9.99	9.87	180.7	78.3	24	85	119	72	7.1	4.3	102	0.89	24	29	47	346	42	221	7.5	15
50	13.43	56.5	59.6	33.7	16.1	21.3	0.86	3.38	3.55	9.59	9.51	171	75.7	25.9	85	129	73	7.6	4.5	102	0.85	31	50	60	143	49	201	5.84	16.2
49	13.43	49.1	51.9	29	10.4	16.7	0.8	2.78	2.62	8.91	8.56	171	62.3	21.3	75	92	55	7	4.2	90	0.91	28	19	11	47	51	159	4.71	13.9
45	14.79	58.2	61.7	34.9	16.6	21.2	0.89	3.41	3.4	10.07	10.08	180.9	78.3	23.9	85	128	77	7.9	5	104	0.89	18	15	19	45	54	185	4.65	15.8
48	8.65	53.4	56.6	32	21.3	27.4	0.9	3.21	3.12	8.5	8.44	167.7	77.9	27.7	93	131	73	7.7	5.1	164	1.04	30	35	148	213	46	147	5.82	15.6
47	14.4	51.6	54.5	30.8	10.6	16.3	0.85	3.03	3.1	9.16	9.13	176.1	65.1	21	76	99	55	6.8	4.4	92	0.98	20	16	23	74	75	197	6.92	15.1
43	12.81	58.2	61.8	34.8	21.4	25.7	0.87	3.29	3.15	10.27	10.19	179.3	83.2	25.9	94	123	76	7.5	4.6	99	0.88	16	14	24	103	39	192	4.63	14.5
42	10.81	48.7	51.6	28.9	27.7	35	0.97	2.97	2.94	7.77	7.58	165.1	79.3	29.1	95	122	85	7.5	4.7	106	0.81	35	79	38	204	43	205	6.84	16
40	14.28	53.5	56.5	31.9	15	21	0.87	3.21	3.23	8.74	8.54	169.1	71.5	25	85	134	90	7.7	5	93	1.02	163	227	366	158	55	193	6.48	14.4
43	17.43	44.6	47.3	26.1	21.1	30.8	0.96	2.58	2.49	7.76	7.77	173.1	68.4	22.8	90	113	76	7.6	4.7	90	0.9	29	24	79	188	57	223	6.69	16.2
48	12.97	54.5	57.5	32.4	11.4	16.5	0.89	3.52	3.34	9.48	9.27	178.4	68.9	21.6	81	114	78	7.2	4.5	94	0.79	21	22	59	92	66	204	5.84	14.4
45	11.25	55.5	58.6	33.2	20.5	25.9	0.94	3.61	3.4	8.94	8.87	170.4	79.1	27.2	92	124	82	7.6	4.8	101	0.92	29	37	114	251	52	223	7.66	15.4
58	11.1	59	62.6	35	23.4	27.3	0.93	3.56	3.47	9.78	10.21	177.8	86	27.2	100	120	72	7.1	4.4	151	0.9	30	48	118	173	52	203	7.18	15.7
50	11.46	47.1	49.8	27.8	11.1	18.3	0.82	2.6	2.68	7.89	7.89	165.5	60.9	22.2	72	116	67	7.4	4.6	93	1.02	28	21	12	105	44	160	4.87	13.4
46	9.52	54.7	57.9	32.7	30.6	34.5	0.97	3.37	3.21	9.47	9.56	173.2	88.5	29.5	98	159	92	7.6	4.6	112	0.94	34	41	159	190	52	193	3.79	15
44	10.32	60.6	64.3	36.4	26	28.8	0.98	3.76	3.66	10.1	10.06	179.4	90.3	28.1	98	149	73	7.7	4.7	111	0.9	23	15	41	150	48	179	6.99	15.5
41	10.69	54.4	57.8	32.5	18.9	24.6	0.94	3.17	3.13	9.08	9.25	180.3	76.7	23.6	94	134	79	7.5	4.6	103	1.01	25	29	138	60	62	160	8.24	15
53	10.61	49.7	52.5	29.4	12.3	18.9	0.87	2.75	2.95	8.74	8.94	176.8	64.8	20.7	80	110	76	7.6	4.6	107	1	26	24	66	119	53	217	7.71	14.9
51	13.91	57.7	61	34.4	15.9	20.7	0.89	3.55	3.68	9.37	9.22	172.5	76.9	25.8	91	119	81	6.8	4.4	109	0.8	75	124	119	228	39	266	6.81	14.8
51	14.09	43.6	46	25.4	14.2	23.5	0.87	2.41	2.63	6.93	6.69	160.7	60.2	23.3	77	142	88	7.5	4.6	126	0.84	31	26	16	126	51	220	7.32	15.7
46	13.57	47.9	50.6	28.4	13.1	20.5	0.89	2.92	2.86	7.68	7.64	167.6	63.7	22.7	84	110	66	6.9	4.2	117	0.95	18	14	30	52	53	193	6.33	15.7
41	16.47	53.3	56.6	31.9	23.6	29.4	0.91	3.07	2.92	9.17	9.21	175.3	80.2	26.1	91	141	80	7.5	4.6	95	0.75	24	22	24	194	47	240	6.39	15.7
45	16.26	52.3	55.3	31.1	26.7	32.6	0.95	3.24	3.17	8.5	8.51	166.4	82	29.6	95	136	87	6.7	4.1	94	0.62	24	11	22	208	43	140	6.53	15.9
62	9.79	49.3	52.2	28.7	16.1	23.6	0.93	2.96	2.92	8.12	8.02	173.4	68.3	22.8	88	133	79	7.5	4.8	92	1.08	34	26	23	124	58	236	7.01	15.5
57	11.9	50.1	53.1	29.4	13.8	20.7	0.93	2.92	3.1	8.03	8.15	174.9	66.9	21.9	84	147	81	7.4	4.1	128	0.87	20	25	21	160	53	173	8.56	15.8
47	16.74	61.4	65	37.1	35.6	35.4	0.99	3.88	3.86	10.18	10.1	171.8	100.6	34.1	106	141	73	7.5	4.6	90	1.07	31	37	14	98	48	162	8.37	14.5
45	13.19	50.7	53.5	29.9	21.8	28.9	0.91	3.05	2.99	8.74	8.76	169.2	75.3	26.3	90	117	69	7.2	4.7	103	0.79	21	15	30	159	62	217	5.6	15.5
43	11.67	46	48.6	27.1	9.6	16.5	0.82	2.55	2.43	7.97	7.92	170.3	58.2	20.1	73	130	84	7.4	4.7	91	0.86	23	14	22	61	65	185	5.13	16.4
43	11.61	48.2	50.8	28.5	9.4	15.6	0.87	2.92	2.85	8.82	8.66	176.6	60.2	19.3	77	108	65	7.3	4.7	97	0.97	23	12	15	40	86	242	4.79	15.6
45	9.06	51.1	54	30.3	16.5	23.4	0.95	3.23	3.22	8.29	8.32	172.1	70.5	23.8	84	116	69	8	4.9	90	1.01	20	18	14	58	58	165	7.94	16.6
43	15.31	62.8	66.3	37.9	22.4	25.2	0.93	4.09	3.84	10.51	10.22	175.9	88.7	28.7	96	139	80	7.8	5	153	0.83	40	34	165	513	46	165	6.76	15.8
42	8.89	54.5	57.6	32.6	27.7	32.5	1	3.45	3.46	8.94	8.96	171	85.3	29.2	93	142	88	7	4.4	116	0.75	34	43	116	127	54	264	5.89	15.5
44	13.88	56	59.3	33.7	27	31.3	0.99	3.33	3.54	9.19	9.23	174.6	86.3	28.3	100	113	64	7.4	4.7	113	0.94	23	35	70	133	50	223	5.79	16.5
42	9.57	50.2	53.3	30	20.2	27.5	0.9	2.82	2.84	8.18	8.4	170.3	73.5	25.3	92	106	67	7.7	4.9	102	0.91	23	37	60	206	52	302	6.66	18.1
52	12.43	54.4	57.5	32.8	9.7	14.5	0.89	3.58	3.59	8.74	8.65	173.5	67.2	22.3	82	126	77	6.7	4.3	106	0.89	24	18	23	102	45	218	5.81	15.6
55	13.77	54.1	57.3	32.2	26.8	31.9	0.96	3.27	3.32	8.98	8.98	171.7	84.1	28.5	99	115	71	7.3	4.7	97	0.89	26	35	116	154	47	287	3.94	15.2
53	11.68	54.9	58.3	32.3	22.4	27.8	0.93	3.2	3.13	9.25	9.28	176.5	80.7	25.9	95	129	69	6.8	4.1	100	0.99	20	16	15	58	55	183	4.98	14.9
54	9.12	52.9	55.9	31.6	12.8	18.6	0.84	3.13	3.05	8.4	8.37	167.4	68.7	24.5	83	132	76	7.3	4.6	106	0.92	20	13	24	137	51	193	5.2	14.6
44	14.76	50.6	53.5	30.4	10.3	16.2	0.81	3.01	2.95	8.26	8	164.3	63.8	23.6	76	111	67	6.8	4.1	84	1.01	26	15	13	69	47	176	5.02	16.8
44	14.09	49.3	52.1	28.9	8.6	14.1	0.83	2.91	2.86	8.28	8.42	172	60.7	20.5	74	103	67	6.6	4.3	88	0.83	39	48	15	68	74	194	4.18	12.9
46	15.78	59.1	62.5	35.5	18.3	22.6	0.89	3.57	3.44	10.17	9.97	177.1	80.8	25.8	92	113	68	7.3	4.5	108	0.94	51	66	97	114	56	211	4.47	16.7
44	9.79	53.6	56.7	32	21.1	27.2	1	3.27	3.47	8.37	8.19	172.3	77.8	26.2	87	155	89	7.6	5.1	112	0.84	29	52	62	217	44	206	8.11	18.1
44	10.94	71.7	76.1	43.4	25.8	25.3	0.98	4.47	4.49	11.84	11.79	187.1	101.9	29.1	104	114	57	6.7	4.2	147	0.88	24	28	41	111	36	188	7.15	15.3
46	9.14	54.5	57.7	32.5	12.5	17.9	0.88	3.27	3.23	8.91	9.13	176.1	70.2	22.6	83	108	61	6.9	4.5	88	0.85	25	20	14	81	49	179	8.22	15.8
45	14.16	56.2	59.4	34	15.4	20.5	0.9	3.44	3.32	9.16	9.14	175.4	74.8	24.3	87	136	92	7.4	4.7	107	0.97	25	28	30	168	44	235	6.71	17.6
42	12.96	60.1	63.7	36.5	14.1	18.1	0.86	3.54	3.49	8.86	9.25	172.3	77.8	26.2	97	147	93	6.7	4.2	103	0.94	36	39	143	274	55	163	6.77	16.2
44	9.57	54.4	57.5	32.4	21.1	26.9	0.96	3.39	3.38	8.82	8.82	172.8	78.6	26.3	90	118	68	7.1	4.9	132	0.8	21	27	101	195	50	156	6.12	15.7
41	11.01	45.6	48.4	26.8	19.7	28.9	0.92	2.65	2.53	7.18	7.18	165.4	68.1	24.9	88	112	64	7.3	4.7	108	0.97	34	25	53	160	67	184	8.76	15.6
45	10.71	52.4	55.4	31.1	21	27.5	0.93	3.11	3.27	8.37	8.58	169.1	76.4	26.7	92	115	74	7.4	4.3	94	0.69	28	26	44	253	44	220	6.59	15.3
44	11.42	65.6	69.4	39.9	24.3	26	0.95	4.18	4.2	10.43	10.19	175.5	93.7	30.4	96	144	95	7.5	4.6	101	0.97	25	33	83	231	44	237	9.35	18.4
41	12.37	56.1	59.3	33.8	24.4	29.2	0.93	3.43	3.5	9.35	8.99	169	83.7	29.3	94	116	72	7	4.6	147	0.91	30	40	60	173	43	114	10.65	16.9
42	11.32	47.2	49.9	28.1	16.6	25	0.92	2.77	2.79	7.56	7.52	166.6	66.5	24.82	82	136	78	7.4	4.5	97	0.95	20	34	43	146	40	162	6.7	16.8
46	8.45	48.3	51	28.3	17.4	25.4	0.89	2.77	2.79	8.34	8.13	169.8	68.4	23.7	84	139	89	6.7	4.3	122	0.77	17	15	30	74	61	204	4.08	14.3
52	14.51	45	47.6	26.4	17.9	27.3	0.92	2.6	2.62	7.35	7.52	167.4	65.5	23.4	85	111	62	6.9	4.3	96	0.92	22	21	30	101	45	143	4.45	14.7
43	12.11	45.4	48	26.7	17	26.2	0.86	2.59	2.49	7.64	7.56	164	65	24.2	88	119	75	7.2	4.2	102	0.9	19	20	32	136	49	194	5.69	14.3
58	18.47	58.6	62.1	35.3	16.8	21.3	0.91	3.58	3.57	9.53	9.34	176.4	78.9	25.4	95	128	73	7.1	4.6	105	1.1	29	34	43	100	55	214	5.83	15.4
41	10.61	58.5	61.9	35.5	20.6	24.9	0.93	3.56	3.48	9.26	9.35	174.6	82.5	27.1	90	121	68	7.3	4.8	104	0.9	23	26	38	199	43	191	8.94	16.5
46	9.39	47.7	50.5	28.4	18.9	27.2	0.97	2.82	2.79	7.76	7.85	172.6	69.4	23.3	87	120	80	7.9	4.6	111	0.96	47	76	91	334	35	196	7.84	18.9
47	15.36	54.5	57.5	32.3	10.9	15.9	0.87	3.4	3.42	8.82	8.83	173.1	68.4	22.8	81	98	61	7.2	4.2	95	1.03	22	20	32	92	42	200	8.16	13.9
44	8.23	58.8	62.3	35.2	15.8	20.3	0.9	3.62	3.46	9.97	10.04	180.6	78.1	23.9	89	134	73	7.1	4.7	95	0.84	20	22	75	155	58	184	6.45	15.6
46	11.92	53.6	56.7	32	16.6	22.7	0.91	3.37	3.49	8.31	8.3	167.3	73.3	26.2	87	131	82	7.1	4.4	90	1.03	17	15	41	153	50	210	7.2	14.5
44	12.77	49	51.7	28.9	11.6	18.3	0.84	2.89	2.8	8.51	8.29	170.6	63.3	21.7	80	110	65	6.9	4.2	102	0.74	15	12	20	46	59	163	5.82	14.7
52	13.27	53.8	56.9	31.7	18.3	24.3	0.91	3.21	3.15	9.31	9.17	175.8	75.2	24.3	89	109	71	6.6	3.9	104	0.8	42	39	108	100	67	215	4.33	15.5
44	15.4	56.6	58.9	33.2	15.1	20.4	0.84	3.14	3.12	10.15	10.07	179.4	74	23	85	125	79	7.7	4.7	90	0.89	21	18	18	142	48	173	6.83	16.1
59	14.09	51.9	54.8	30.7	20	26.7	0.9	3.16	3.03	8.56	8.58	167.8	74.8	26.6	93	153	92	7.3	4.5	100	0.78	30	36	58	58	43	149	5.73	15.2
52	14.3	60.8	64.2	36.6	20	23.8	0.94	4.14	3.89	9.69	9.44	171.4	84.2	28.7	97	112	53	7.1	4.3	114	1.2	21	16	36	64	54	202	4.84	17.4
51	12.02	46.7	49.3	27.7	9.8	16.6	0.82	2.66	2.69	7.65	7.63	165.5	60.9	22.2	72	116	67	7.3	4.5	92	1.02	31	23	11	79	56	196	3.84	12.9
40	17.09	50.9	53.9	30.6	18	25	0.87	2.92	2.8	8.53	8.44	170.1	71.9	24.8	89	136	86	7.6	4.8	103	0.94	20	22	45	74	50	203	6.87	16.2
52	12.96	48.2	50.9	28.5	13.2	20.6	0.89	2.88	2.71	8.59	8.49	175.1	64.1	20.9	83	111	68	7.3	4.4	94	0.96	19	15	33	116	45	193	6.11	15.6
55	14.1	53	55.9	31.6	12.3	18	0.9	3.36	3.23	8.98	8.75	174.7	69.9	22.9	88	121	68	6.8	4.4	103	1.02	19	15	18	61	50	171	5.62	15.2
50	14.78	55	58	33.1	10.3	15.1	0.87	3.42	3.29	9.49	9.37	178.9	68.3	21.3	78	128	79	7	4.7	117	0.94	34	30	71	96	75	187	4.39	14.5
55	15.02	53.6	56.6	31.9	16.3	22.4	0.89	3.3	3.36	8.57	8.5	168.2	72.9	25.8	89	122	75	7.3	4.4	168	0.68	33	38	78	250	50	254	11.96	15.6
55	17.18	69.1	73.2	42.1	20.7	22.1	0.87	4.4	4.02	11.72	11.44	177.9	93.9	29.7	101	147	85	7.6	4.6	107	1.15	60	59	95	136	52	314	6.45	17.2
51	13.26	49.4	52.3	29.1	15.4	22.8	0.87	2.83	2.69	8.51	8.63	174.4	70.2	23.1	88	115	71	7.4	4.4	101	0.76	29	29	40	181	50	153	6.78	14.1
40	9.95	55.6	58.9	33.1	21.4	26.6	0.98	3.45	3.43	8.86	8.76	174.7	80.3	26.3	91	134	82	7.7	4.5	94	0.98	27	37	26	117	41	210	6.5	16.2
59	10.16	53.6	56.6	31.4	15.5	21.4	0.91	3.42	3.3	8.79	8.69	172.7	72.1	24.2	82	130	80	6.8	4.3	100	1.11	18	15	26	131	46	137	5.73	15.9
40	9.88	51.8	54.8	31.1	15	21.5	0.9	3.07	3.1	8.19	8.25	171	69.8	23.9	87	125	70	8	5	120	0.81	27	32	52	107	47	161	5.96	15.1
42	10.92	56.6	59.9	34.2	20.9	25.9	0.87	3.3	3.3	9.55	9.48	169.9	80.8	28	92	107	61	7	4.5	102	1.07	30	45	36	99	45	241	5.69	16.2
60	12.44	48.1	50.8	28.4	20.7	28.9	0.98	2.99	3.03	7.39	7.39	165.6	71.5	26.1	86	107	66	7.5	4.5	105	0.88	33	33	60	85	46	205	6.17	15.9
40	9.52	53.1	56.1	31.4	15.6	21.8	0.91	3.25	3.3	9.07	9.06	175	71.7	23.4	84	114	68	6.1	4.1	101	0.84	25	40	30	163	40	135	7.62	14.9
59	11.48	52.2	55.3	31.3	21.2	27.7	0.93	3.1	2.95	9.23	9.18	177	76.5	24.4	96	137	83	8.2	5	99	1.1	29	34	138	237	42	236	4.45	19.2
60	13.43	48.2	50.8	28.7	13.7	21.2	0.86	2.76	2.82	8.2	8.05	168.5	64.5	22.7	77	133	81	7.7	4.5	85	1.14	47	44	54	81	57	272	5.27	19.8
40	13.71	46.5	49.2	27.6	15.3	23.7	0.9	2.76	2.76	7.24	7.26	164.3	61.7	22.9	75	143	94	7.1	4.4	96	0.77	30	28	25	187	49	148	4.82	13.6
45	11.46	59	62.4	35.7	26.4	29.7	0.96	3.61	3.59	9.56	9.48	173.2	88.8	29.6	95	144	83	7.6	4.7	120	0.73	28	37	85	398	45	232	6.94	16.9
41	11.64	51.4	54.4	30.4	25.5	31.9	0.94	3.15	2.93	8.98	8.81	170.6	79.9	27.5	90	127	73	7.5	4.7	106	0.94	22	32	59	169	51	243	6.66	15.5
47	15.1	41	43.4	24	16.6	27.6	0.86	2.16	2.19	6.78	6.64	161.9	61	23.3	87	110	69	7.4	4.8	105	0.82	17	15	37	153	56	199	7.1	14.9
53	11.04	50.8	53.6	30.2	16.4	23.4	0.9	3.02	2.96	8.82	9.06	175.2	70	22.8	83	127	83	7.6	4.5	110	1	32	41	81	125	45	167	4.78	15.8
47	11.62	59.2	62.6	35.5	16.4	20.7	0.88	3.53	3.4	10.52	10.54	182.8	77.9	23.3	89	121	78	7.4	4.7	98	0.84	23	17	29	99	45	150	5.58	16.1
54	12.97	50.8	53.7	30.3	17.7	24.7	0.92	3.03	3.15	7.8	7.86	166.8	71.4	25.7	84	155	96	8.1	4.9	140	1.18	30	27	63	76	64	225	8.94	17.2
53	11.77	50.9	53.8	30.5	19.2	26.3	0.92	3.16	2.87	8.65	8.8	172.4	73	24.6	83	126	76	7.1	4.5	96	0.95	46	38	65	184	52	218	7.73	17.5
51	13.32	49.3	52.1	29.2	15.6	23	0.88	2.9	2.8	8.35	8.37	171	70.8	24.2	84	115	77	6.9	4.6	104	0.94	18	16	21	89	60	199	8.68	15.8
51	12.96	51.2	54.1	30.5	9.4	14.8	0.8	2.91	2.79	8.96	8.73	172.2	63.5	21.4	72	112	74	7.5	4.9	101	1.16	28	30	40	134	78	204	6.46	16.4
41	9.86	53.4	56.3	31.8	7.5	11.7	0.81	3.21	3.18	9.08	9.23	175.3	63.8	20.8	76	116	70	7.5	4.8	101	0.81	18	11	20	45	62	146	5.01	15.1
62	12.6	43.8	46.3	25.7	14.7	24.1	0.93	2.55	2.54	7.29	7.26	169.9	61	21.1	77	132	76	7.3	4.2	96	0.87	30	32	27	142	40	183	10	15.8
45	10.88	48.4	51	28.9	8.8	14.7	0.85	2.89	3	7.93	7.89	169.1	61.6	21.5	77	112	66	7.8	4.9	102	1.06	17	8	12	79	43	237	6.16	13.4
48	6.47	45.4	48.1	26.6	17.2	26.4	0.9	2.47	2.44	8.55	8.55	177.2	65.3	20.8	82	106	66	6.8	4.4	111	0.93	17	7	22	113	43	194	5.89	15.9
57	13.79	52.3	55.2	30.8	13.8	20	0.8	2.97	3	9.1	9.04	165.8	69	25.1	80	126	74	7.2	4.5	89	0.97	33	22	20	57	58	161	4.61	14
57	9.3	50.5	53.5	29.7	12.5	19	0.85	2.88	2.9	8.36	8.27	172.1	66	22.3	76	103	52	7	4.7	100	0.91	36	25	26	53	71	150	5.99	13.8
54	17.04	43.4	45.8	25.4	11.2	19.6	0.85	2.47	2.33	7.2	7.15	166.1	57	20.7	71	113	64	7	4.2	96	0.91	18	12	19	93	65	202	5.61	14.7
49	14.09	55.7	58.8	33	13.5	18.7	0.86	3.39	3.42	9.42	9.34	174.2	72.3	23.8	83	96	55	7.4	4.6	101	0.87	30	26	60	76	61	198	5.18	13.5
64	9.52	43.3	45.8	25.5	18.4	28.6	0.85	2.3	2.33	7.27	7.31	162.2	64.2	24.4	83	116	68	7.6	4.7	116	0.84	32	28	32	120	51	227	5.11	15.9
45	8.06	50.2	53	30.1	19.3	26.7	0.91	3.14	3.01	7.78	7.78	162.8	72.3	27.3	88	157	100	7.4	4.8	105	0.88	29	27	47	223	46	231	6.45	16.9
44	11.46	42.5	44.9	24.9	10.2	18.4	0.83	2.26	2.27	7.18	7.29	166.7	55.1	19.8	79	107	63	7.4	4.4	97	0.9	26	20	33	72	57	198	4.36	14.4
57	12.44	45.7	48.3	26.8	16.7	25.6	0.91	2.68	2.56	7.7	7.69	169.1	65	22.7	84	131	81	6.6	4.3	108	0.92	27	19	46	133	43	158	4.41	16.5
53	10.24	47.4	50.2	27.8	17.5	25.8	0.95	2.71	2.77	7.8	7.82	173.2	67.7	22.6	84	139	83	7.3	4.5	106	0.76	27	36	56	111	61	169	6.29	14
57	9.12	54.4	57.6	32.8	23	28.5	0.97	3.29	3.34	8.9	8.94	173.8	80.6	26.7	94	118	71	6.9	4.1	80	0.91	24	15	37	142	53	212	5.09	16.1
48	11.27	51.1	54.1	30.1	15.7	22.5	0.86	2.84	2.88	8.57	8.83	172.6	69.8	23.4	85	104	62	7.2	4.2	105	0.83	17	31	16	109	36	143	5.39	15.2
41	15.15	56.8	60	34.4	16.2	24.2	0.89	3.52	3.42	9.4	9.31	173	76.2	25.5	85	119	70	7.7	4.5	105	1.15	29	21	33	324	46	173	5.31	15.8
44	15.45	50.8	53.6	30.4	15.8	22.8	0.91	3.17	3.04	8.16	8.19	169.3	69.4	24.2	84	134	74	8.1	4.9	109	0.85	28	32	46	142	55	300	6.6	14.8
46	15.07	57	60.1	34.1	18	23	0.88	3.54	3.52	9.34	9.35	169.2	78.1	27.3	92	136	77	7.3	4.8	106	0.91	37	30	40	289	48	230	6.01	15.4
44	9.79	59.4	63.1	35.6	20.8	24.8	0.89	3.44	3.3	10.12	10.03	179.1	83.9	26.2	90	122	71	7.3	4.5	104	0.93	19	17	23	169	38	188	4.72	14.6
61	12.77	43.2	45.8	25.1	21	31.4	0.85	2.31	2.28	7.6	7.47	162.6	66.8	25.3	85	116	67	7.3	4.4	91	0.92	23	15	17	69	47	131	4.94	14.9
47	9.9	44.7	47.1	26.3	12.6	21.1	0.87	2.67	2.65	7.32	7.31	164.1	59.7	22.2	86	121	81	7.7	4.8	100	0.95	27	26	39	144	45	207	6.77	16.2
47	13.68	48.5	51.3	28.6	20	28.1	0.91	2.98	2.77	8.14	8.09	167.6	71.3	25.4	86	101	63	7.2	4.6	96	0.96	28	41	285	104	48	197	4.36	15
43	9.28	57.1	60.5	34.3	25.8	29.9	1.02	3.73	3.64	8.92	8.88	172.6	86.3	29	97	133	79	7.4	4.7	143	0.89	29	52	53	492	36	185	9.72	17.1
62	9.05	52.5	55.4	31.3	15.5	21.9	0.88	3.27	3.17	8.77	8.65	169.2	70.9	24.8	83	118	64	7.9	4.9	117	1.08	36	25	41	173	64	179	5.81	13.8
48	14.27	45.3	47.8	26.6	13.3	21.7	0.9	2.7	2.6	7.94	7.84	171.6	61.1	20.7	81	119	78	7	4.5	111	0.78	25	22	136	120	47	188	5.35	15.8
63	14.93	46.9	49.7	27.6	18.9	27.6	0.96	2.76	2.78	7.7	7.53	170.8	68.6	23.5	92	119	63	7	4.2	122	0.69	23	23	28	50	40	106	7.24	14.8
43	11.7	50.4	53.4	29.9	16.2	23.2	0.88	2.79	2.81	8.95	8.91	177.2	69.6	22.2	80	120	76	7.7	4.7	96	0.79	30	22	74	255	65	241	6.33	17.1
43	13.05	48.8	51.7	29.2	18.7	26.5	0.89	2.81	2.63	8.47	8.35	171	70.4	24.1	89	143	90	8.5	5.1	120	0.91	35	36	52	155	51	200	5.53	15.3
55	13.7	56.6	59.9	34	12.9	17.7	0.85	3.29	3.21	9.88	9.94	179.5	72.8	22.6	81	105	57	7	4.4	101	1.01	21	19	13	118	49	225	5.08	17.6
53	14.31	55	58.3	32.8	13.6	18.9	0.82	3.2	3.14	8.71	8.56	168.2	71.9	25.4	87	118	72	6.9	4.5	132	0.92	23	19	14	57	44	164	5.68	15.3
55	13.24	57.8	61.1	34.9	15.2	19.9	0.87	3.52	3.54	9.3	9.21	171.7	76.3	25.9	90	125	83	7	4.4	113	0.98	19	18	28	106	43	169	6.46	15.5
46	11.28	43.5	46	25.4	13.1	22.2	0.89	2.57	2.45	7.15	7.16	166.4	59.1	21.3	78	102	55	6.9	4.7	104	0.9	19	16	35	114	62	265	6	14.7
58	13.08	47.1	49.8	27.7	19.4	28	0.96	2.85	2.92	7.66	7.46	167.8	69.2	24.6	91	136	77	8.3	4.9	166	0.8	25	15	30	188	44	221	5.11	15.8
54	13.84	42.3	44.5	24.6	7.3	14	0.82	2.39	2.29	7.64	7.69	170.3	51.8	17.9	64	122	84	7.9	4.6	142	0.9	25	39	21	61	70	230	6.52	17.1
52	9.95	50.7	53.6	29.9	15	21.9	0.83	2.9	2.85	8.63	8.52	167.1	68.6	24.6	84	100	55	7.5	4.6	98	1.02	28	20	24	41	74	224	4.23	15.1
40	13.49	55.7	59	33.1	23.9	28.9	0.99	3.5	3.43	9.36	9.32	177.1	82.9	26.4	92	110	61	7.2	4.6	108	0.92	21	13	24	189	50	204	7.77	16.2
44	11.27	52.4	55.6	31.3	21.8	28.2	0.88	2.93	2.9	8.81	8.96	171.1	77.4	26.4	94	98	59	6.9	4.4	102	0.98	25	35	19	197	40	194	6.51	16
43	12.88	46.2	48.9	27.6	19.3	28.4	0.95	2.81	2.76	7.49	7.46	166	68.2	24.7	85	141	85	7.8	4.7	117	0.89	27	28	52	391	50	272	6.11	15
55	14.72	63.2	66.7	37.5	27.1	28.9	0.89	4.02	3.93	10.9	10.94	169.9	93.8	32.5	105	128	71	6.7	4.5	125	0.8	19	17	42	142	37	129	5.53	15.4
41	14.72	55.3	58.5	32.9	15.3	20.7	0.83	3.18	3.22	9.43	9.32	170.7	73.8	25.3	86	117	70	7.7	4.8	103	1.11	23	17	24	201	48	197	4.13	15.2
48	12.97	50.8	53.6	29.7	23.9	30.9	0.96	3.21	3.3	8.26	8.22	165.9	77.5	28.2	91	106	68	7.1	4.4	121	0.9	19	17	23	130	47	203	5.14	14.2
52	14.42	51.8	54.8	30.9	21.7	28.4	0.93	3.15	3.12	8.4	8.45	167.8	76.5	27.2	86	107	63	6.9	4.2	97	0.78	25	24	30	150	47	230	4.8	15.5
44	9.38	53.6	56.7	31.9	15.7	21.7	0.93	3.3	3.26	9.04	9.08	178.1	72.4	22.8	91	133	84	7	4.1	102	0.92	30	33	30	110	59	205	7.28	17.8
59	12.15	52.1	55	30.8	15.9	22.4	0.87	3.07	3.07	8.86	8.9	170.9	70.9	24.3	87	158	95	7.6	4.6	167	0.97	38	26	56	154	43	198	9.15	16.9
61	8	55.2	58.4	32.5	17.2	22.8	0.89	3.37	3.29	9.16	9.1	172.8	75.6	25.3	94	143	73	6.8	4.3	92	0.67	30	19	31	95	49	173	4.82	16.3
47	11.04	57.4	60.8	34.3	20.7	25.4	0.9	3.38	3.35	9.9	9.86	176.9	81.5	26	93	137	85	7.6	4.5	89	0.72	24	22	37	485	32	162	5.36	14.1
57	10.27	51.6	54.7	30.3	24.9	31.3	0.96	3.04	3.07	8.74	8.65	172.4	79.6	26.8	92	124	78	7.3	4.5	98	0.69	25	21	15	80	38	123	5.11	15.1
48	10.69	61.8	65.3	36.7	24.6	27.4	0.86	3.59	3.48	11.36	11.29	175.8	89.9	29.1	96	119	69	6.6	4.2	95	0.88	23	24	23	66	66	184	5.21	14.9
64	11.84	47.1	49.7	27.9	13.6	21.4	0.91	2.88	2.74	7.25	7.32	166.8	63.3	22.8	88	117	69	7.2	4.8	125	0.93	31	32	48	158	74	248	8.24	14.8
51	11.25	49.7	52.7	29.7	15.7	23	0.88	2.74	2.84	8.53	8.39	172.1	68.4	23.1	86	124	74	7.3	4.5	99	0.92	21	17	18	138	47	191	6.67	14
52	14.61	45	47.6	26.4	17.5	26.9	0.89	2.42	2.5	7.89	7.82	170	65.1	22.5	81	116	69	7	4.5	98	1.1	24	19	27	118	48	207	4.68	15.1
44	11.94	52.9	56	31.7	16.2	22.4	0.91	3.08	3	8.94	9.01	177.6	72.2	22.9	86	133	81	7.5	4.6	96	0.79	29	13	23	133	53	247	5.47	14.6
42	10.41	51.2	54.2	30.6	20.5	27.4	0.91	3	3.08	8.19	8.17	166.7	74.7	26.9	92	129	78	7.4	4.4	129	0.99	22	30	37	193	47	270	6.29	16.7
44	11.89	53	56.1	31.6	21.3	27.5	0.99	3.2	3.45	8.38	8.26	172.3	77.4	26.1	89	153	90	7.4	4.8	154	0.83	29	42	61	245	41	181	6.97	17.2
55	11.82	54.4	57.6	32.4	22.3	27.9	0.92	3.27	3.38	8.74	8.71	167.9	79.9	28.3	96	137	86	7	4.7	114	0.79	21	35	35	110	45	228	5.12	15.6
48	12.42	48.3	51.1	28.6	13.1	20.5	0.83	2.79	2.76	7.75	7.6	163	64.2	24.2	81	114	74	7.2	4.6	100	0.87	29	19	23	212	45	187	5.36	16.5
41	11.46	55.1	58.1	32.9	17.5	23.1	0.92	3.54	3.48	8.78	9.01	170.3	75.6	26.1	87	106	56	7	4.3	96	0.76	30	41	52	147	44	177	6.01	14.9
43	9.85	57.5	60.7	34.4	15.4	20.2	0.86	3.47	3.37	10	9.82	175.5	76.1	24.7	91	119	71	7	4.4	105	0.95	56	33	29	116	43	199	5.78	15.8
43	11.46	54.8	58	32.5	19.1	24.8	0.92	3.52	3.37	8.99	8.92	171.3	77.1	26.3	92	148	91	7.4	4.9	132	0.7	36	28	85	232	60	183	7.68	15.1
53	12.1	48.2	50.9	28.4	16.4	24.4	0.87	2.78	2.77	8.09	8.17	167.2	67.3	24.1	85	112	72	7.1	4.5	101	0.96	23	24	24	101	49	167	5.79	15.4
51	11.19	56.7	59.8	34	12	16.7	0.81	3.3	3.42	9.66	9.61	170.6	71.8	24.7	79	118	72	7.2	4.6	100	0.83	22	31	28	105	44	173	4.81	15.8
52	15.9	53.2	56.1	32	11.5	17	0.86	3.25	3.27	8.65	8.69	170.1	67.6	23.4	78	123	66	7	4.9	92	1.22	23	18	19	80	55	169	4.44	15.8
46	11.04	51.1	54.1	30.5	20.8	27.7	0.91	2.89	2.95	8.81	8.73	172.8	74.9	25.1	91	113	67	7.6	5.3	115	1.06	42	77	25	124	49	210	6.98	14.9
53	11.94	48.3	51	28.1	15.2	22.9	0.92	2.9	2.85	8.11	8.17	173.4	66.2	22	82	104	68	6.2	3.9	97	0.88	21	24	22	103	43	197	6.63	15.1
43	10.16	62.3	66.1	37.5	25.9	28.1	0.94	3.88	3.6	10.85	10.73	180.5	92	28.2	100	131	72	7.8	4.7	100	0.94	35	48	34	119	42	161	4.66	15.7
47	12.7	60.6	64	36.6	20.2	24	0.86	3.69	3.5	10.32	10.21	172.7	84.2	28.2	94	123	74	7.4	4.6	115	1.04	21	29	68	367	38	193	5.84	14.4
51	10.79	67.1	70.8	40.5	25.8	26.7	0.94	4.44	4.35	10.5	10.43	171.6	96.6	32.8	105	132	84	7.5	4.8	102	0.99	36	44	46	313	32	171	7.81	17.5
44	10.94	56.5	59.8	33.6	18.9	24	0.94	3.54	3.34	9.53	9.47	178.8	78.7	24.6	92	109	64	6.9	4.5	93	0.91	34	62	40	129	42	207	6.19	17.9
57	12.84	57.5	60.8	34.1	13.4	18.1	0.83	3.45	3.26	10.06	10.03	177.3	74.2	23.6	86	114	71	6.8	4.4	106	0.88	21	20	18	81	53	155	4.16	13.9
44	13.55	60.1	63.6	36.1	19.4	23.3	0.93	3.72	3.62	10.16	10.19	180	83	25.6	92	108	68	7.7	5	161	1.09	28	36	30	119	48	156	5.76	16.2
42	11.46	52.7	55.7	31.5	10.5	15.9	0.84	3.12	3.01	8.83	8.75	174	66.2	21.9	75	120	72	6.6	4.4	95	0.88	22	14	15	119	48	123	7.83	16.3
52	13.25	50.4	53.3	30	10.7	16.7	0.83	2.84	2.92	8.41	8.2	170.5	64	22	83	129	79	7.8	4.9	152	0.91	21	18	14	58	44	163	5.15	14.6
41	14.78	74.8	79.4	44.9	22.3	22	0.93	4.6	4.55	12.78	12.78	191.4	101.7	27.8	99	121	70	6.8	4.2	122	0.99	24	19	31	92	64	189	6.98	16.5
52	13.71	47.9	50.7	28.3	16.2	24.2	0.9	2.7	2.76	8.24	8.03	172.7	66.9	22.4	85	117	71	7.7	4.3	93	1.18	27	14	16	104	51	248	5.45	15.1
43	10.16	61.5	65.4	36.6	31.2	32.3	0.96	3.58	3.53	11.08	11.04	182.9	96.6	28.9	98	112	62	7.3	4.4	97	0.92	35	33	23	86	43	231	5.29	14.3
54	14.52	58	61.2	34.5	20.1	24.7	0.96	3.9	3.7	9.23	9.08	172.9	81.3	27.2	95	115	69	7	4.4	113	0.85	27	26	25	192	35	156	5.99	17.2
43	13.38	50.1	53	29.4	15.3	22.4	0.84	2.78	2.64	9.1	9.06	175.3	68.3	22.2	82	107	59	6.4	4.4	97	0.82	21	19	18	177	47	176	6.1	14.8
48	10.63	57.1	60.3	33.8	23.1	27.7	0.96	3.8	3.49	9.23	9.14	171.9	83.4	28.2	98	121	67	7.2	4.4	102	0.84	35	44	26	212	48	214	6.5	15.1
44	12.26	60.7	64.1	36.8	20.9	24.5	0.87	3.7	3.71	10.07	9.89	170.2	85	29.3	92	121	76	7.6	4.8	98	1.03	33	62	36	238	37	191	5.35	16.5
43	15.38	57	60.3	34.1	22.2	26.9	0.9	3.43	3.3	9.7	9.59	172.7	82.5	27.7	87	105	61	7.2	4.4	115	0.97	23	36	96	84	43	204	4.33	14.9
40	13.08	51	54	30.3	14.3	20.9	0.88	2.99	2.85	8.56	8.41	174	68.3	22.6	85	124	84	7.4	4.9	99	0.89	26	34	39	92	50	156	5.74	16.2
46	15.13	50.4	53.2	29.9	14.7	21.6	0.85	2.93	2.91	8.28	8.28	166.3	67.9	24.6	78	107	62	7.1	4.5	89	0.84	17	14	17	88	42	154	4.96	16.5
48	12.11	53.2	56.3	31.7	21.5	27.8	0.89	3.1	3.14	8.71	8.82	168.6	77.8	27.4	94	130	79	6.9	4.2	105	0.86	46	58	39	120	47	253	5.79	15.6
43	10.86	47.8	50.6	28.2	25.3	33.4	0.97	2.95	2.92	7.68	7.65	164.4	75.9	28.1	93	127	80	7.4	4.6	113	0.76	26	39	33	252	40	213	6.31	15.3
55	16.32	54.5	57.7	32.8	11.7	16.8	0.85	3.19	3.13	9.07	9.08	175.2	69.4	22.6	82	135	85	7.5	4.7	91	0.92	36	21	25	87	52	215	6.25	17.2
40	12.84	48.1	51	28.5	9.6	15.9	0.82	2.67	2.63	7.98	8.01	169.8	60.6	21	73	95	53	7.3	4.5	83	1.18	30	19	16	112	47	176	5.64	13.7
46	13.49	48	50.8	28.4	21.7	29.9	0.97	3.06	2.9	7.49	7.41	165.2	72.5	26.6	88	137	95	7.5	4.7	135	0.8	32	37	111	274	48	234	5.45	18.6
53	9.52	47.3	50.1	27.6	27.5	35.4	1.03	3.02	3.02	7.95	7.86	168	77.6	27.5	93	110	71	6.7	4.5	130	0.67	33	48	95	166	40	142	8.05	14.7
48	13.96	54.1	57	32.6	14.7	20.6	0.85	3.53	3.4	8.4	8.55	161.5	71.7	27.5	87	127	74	7.3	4.6	137	0.96	60	56	44	123	47	143	7.34	15.2
46	13.77	54.1	57.3	32.3	16.5	22.3	0.91	3.16	3.16	8.67	8.69	174.9	73.8	24.1	86	111	56	7.1	4.6	110	0.9	22	24	21	73	42	179	5.72	14.8
51	11.13	58.5	61.9	34.9	15.5	20.1	0.93	3.77	3.57	9.47	9.48	178.8	77.4	24.2	90	101	57	6.8	4.7	100	0.77	24	36	40	129	35	140	6.46	14.3
46	12.42	47.9	50.5	28.3	16.6	24.8	0.99	3.2	3.22	7.37	6.76	163.4	67.1	25.1	84	145	95	7.6	4.9	111	0.81	24	32	48	200	46	193	12.85	16.4
47	12.32	46.9	49.5	27.4	8.6	14.8	0.81	2.68	2.6	8.04	7.87	168.8	58.1	20.4	74	115	61	7.2	4.5	91	0.92	26	19	16	99	67	244	3.55	13
45	10.28	63.4	67.1	38.8	25	27.2	0.92	4	3.77	10.48	10.25	174.3	92.1	30.3	102	117	71	7.2	4.2	120	0.8	28	42	52	225	48	225	6.84	14.9
45	11.46	53.6	56.6	31.9	13.2	19	0.85	3.17	3.04	9.48	9.39	175.7	69.8	22.6	83	121	80	7.1	4.4	96	0.97	16	14	13	122	51	232	5.72	15.9
51	12.56	48.3	50.9	28.5	14	21.5	0.92	3.07	2.97	7.75	7.68	168	64.9	23	85	114	69	7.1	4.4	110	0.87	31	23	90	126	47	190	5.2	14.6
44	11.26	59.4	62.7	35.6	17.9	22.2	0.89	3.71	3.72	10.03	9.88	174.5	80.6	26.5	88	117	65	7.3	4.4	94	1.01	29	29	36	125	54	248	4.15	15.2
40	12.11	52.7	55.6	31	24.7	30.8	0.88	3.29	3.19	9.13	8.58	161.5	80.3	30.8	93	116	68	7.4	4.4	98	0.68	37	33	38	107	57	208	6.64	12
48	11.94	51.8	54.8	30.8	22.8	29.4	0.94	3.23	3.2	8.29	8.42	167	77.6	27.8	89	137	89	7	4.6	118	0.92	40	43	64	172	56	349	7.73	16.2
45	14.7	60.5	64.2	36.2	31.5	32.9	1.01	3.77	3.68	10.4	10.32	180	95.7	29.5	98	158	94	7.3	4.5	102	0.83	28	41	73	158	47	195	7.21	15.7
44	16.25	50.9	53.8	30.4	19.3	26.5	0.94	3.16	3.13	8.2	8.09	168.2	73.1	25.8	85	135	86	7.5	4.6	100	0.77	37	43	110	244	47	228	6.46	16.2
58	10.81	54.4	57.5	31.9	21.4	27.1	0.89	3.12	3.2	9.57	9.2	172	78.9	26.7	89	168	97	7.4	4.1	149	1.04	28	23	30	133	47	125	8.67	14.3
48	14.99	57.8	61.2	34.8	29	32.2	0.96	3.6	3.51	9.79	9.5	172	90.2	30.5	98	118	79	7.4	4.6	99	1.01	26	49	35	232	43	239	5.96	15.5
51	9.85	48.6	51.4	28.8	20.1	28.1	0.92	2.78	2.91	8.08	8.04	168	71.5	25.3	86	109	67	7.3	4.5	89	1.1	22	37	44	70	53	305	7.63	16.7
45	12.44	55.3	58.5	33.3	16.3	21.8	0.87	3.37	3.29	8.88	8.85	169.2	74.8	26.1	89	107	62	6.8	4.3	104	0.9	34	46	52	139	50	197	6.16	16.8
61	18.41	41.9	44.3	24.6	14.5	24.7	0.89	2.39	2.4	6.56	6.45	160.3	58.8	22.9	79	115	67	7.2	4.6	119	1	17	19	10	93	49	157	7.69	15.2
44	14.76	64.6	68.3	39.1	24.3	26.2	0.94	4.08	4.06	10.34	10.21	175.2	92.6	30.2	98	125	64	7.3	4.6	91	0.92	22	30	58	172	42	201	6.2	17.2
46	11.04	56.7	60	34.2	21.9	26.8	0.96	3.53	3.55	9.25	9.23	174.3	81.9	27	94	127	74	7.7	4.8	106	0.97	20	23	114	150	65	252	7.01	18.2
59	9.79	53.7	56.7	31.9	11.9	17.4	0.88	3.27	3.25	9.13	9.08	176.4	68.6	22	79	141	80	7.7	4.8	106	0.97	20	23	114	150	65	252	7.01	18.2
44	11.8	54.9	58	32.9	30.3	34.3	1.01	3.51	3.63	8.55	8.61	166.3	88.3	31.9	106	153	87	7.4	4.8	86	0.94	54	73	32	189	37	234	6.91	16.5
55	13.62	45.3	47.9	26.6	12	20.1	0.84	2.46	2.49	7.8	7.66	168.9	59.9	21	81	123	72	7.1	4.7	117	0.79	20	18	11	77	51	167	5.17	15
46	12.77	64.3	68.1	38.9	27.7	28.9	1	3.93	4.08	10.31	10.57	179.6	95.8	29.7	97	150	90	8.1	5	107	0.91	33	45	47	113	57	233	5.65	16
50	13	48.9	52.1	28.8	23.2	30.8	0.9	2.66	2.63	8.38	8.46	172.6	75.3	25.3	92	135	86	7.9	4.6	99	0.74	24	14	84	189	56	247	6.3	15.5
49	12.79	58.1	61.3	35.3	22.2	26.6	0.96	3.69	3.63	9.12	9.27	171.7	83.5	28.3	96	130	87	6.7	4.1	104	0.87	18	18	35	250	42	196	7.97	16.5
42	9.95	59.2	62.7	35.1	16.2	20.6	0.89	3.73	3.52	9.83	9.9	177.5	78.9	25	89	125	67	7.2	4.9	110	0.81	15	14	19	83	42	141	4.77	14.7
43	12.11	50.6	53.7	19.9	26	32.6	1.02	2.97	3.08	8.25	8.28	174.7	79.7	26.1	97	145	90	7.8	4.7	104	0.7	23	34	61	96	55	214	5.16	15.7
43	14.09	48.2	50.8	28.3	12.1	19.2	0.86	2.91	2.88	8.04	8	167.2	62.9	22.5	80	131	83	7.1	4.5	96	0.96	30	27	49	198	74	198	4.4	15.7
40	11.62	54.3	57.3	32.6	11.6	16.8	0.85	3.27	3.25	9.19	9.08	172.9	68.9	23	81	146	78	7.1	4.7	102	0.93	25	29	21	200	42	196	5.38	16.7
42	11.34	53	56.1	31.6	16.5	22.7	0.87	3.17	2.97	9.18	8.85	172.9	72.6	24.3	85	132	86	7.2	4.5	101	0.88	24	33	76	410	40	205	4.47	15.9
40	14.61	49.4	52.1	29.3	14	21.1	0.9	2.92	2.99	8.19	8.06	170.3	66.1	22.8	88	119	66	7.4	4.4	108	0.85	31	48	62	98	48	178	5.36	15.4
48	10.16	50	52.9	29.6	20.1	27.6	0.91	3.04	3	7.97	7.91	164.4	73	27	95	109	73	7.3	4.7	98	0.97	22	18	68	200	52	241	9.49	15
54	15.59	58.9	62.4	35.3	21.7	25.8	0.93	3.57	3.54	9.95	10.09	178	84.1	26.5	92	128	80	7.1	4.4	105	0.94	39	56	43	167	41	124	7.35	15.7
47	10.46	55.3	58.4	32.9	14	19.3	0.89	3.43	3.47	8.71	8.67	171.6	72.4	24.6	86	120	73	7.3	4.1	131	0.89	20	12	17	124	49	155	6.27	14.9
40	14.5	55.9	59.1	33.8	21.6	26.8	0.96	3.4	3.41	9.46	9.57	177	80.7	25.8	90	139	76	8.1	5.2	103	0.94	31	31	30	177	52	176	5.73	17.6
45	13.84	45.2	47.7	26.5	6.6	12.2	0.82	2.63	2.6	7.96	7.87	170.4	54.3	18.7	70	102	66	6.8	4.5	85	0.92	23	15	17	77	51	194	3.84	15.1
40	11.12	49.8	52.5	29.7	9.6	15.4	0.82	2.84	2.95	8.55	8.42	170.2	62.1	21.4	79	113	63	7.1	4.6	106	0.81	20	14	30	89	56	143	5.41	15.9
50	14.14	65.1	68.8	39.3	21.7	23.9	0.97	4.25	4.12	10.65	10.87	182.1	90.5	27.3	89	90	55	7.5	4.5	94	1.01	33	37	33	134	39	166	7.25	15.2
42	12.44	55.2	58.6	32.7	20.8	26.2	0.95	3.27	3.13	9.34	9.53	182	79.4	24	91	135	71	7.2	4.5	101	1.17	15	15	10	157	47	239	5.78	14.9
43	13.79	63.3	67	37.9	24.9	27.1	0.95	4.03	3.8	10.61	10.41	178.3	91.9	28.9	95	150	91	7.7	4.9	100	1.05	29	38	53	249	39	207	6.45	15.5
54	13.45	45.5	48.1	27.2	11.3	19	0.83	2.52	2.52	7.26	7.32	162.8	59.4	22.4	76	109	69	7	4.6	93	0.89	24	26	21	90	63	168	7.18	16
54	10.22	41.5	43.9	24.4	26.4	37.6	1.02	2.66	2.56	6.4	6.4	159.1	70.3	27.8	92	128	79	7.2	4.4	121	0.72	25	25	34	87	68	234	6.88	15.9
47	11.13	46.9	49.4	27.6	15.7	24.1	0.92	3.05	2.94	7.82	7.78	164.5	65.1	24.1	80	110	70	7.3	4.7	98	0.97	24	33	25	128	43	177	4.92	15.8
40	9.95	50.8	53.7	30.5	22.8	29.8	0.97	3.14	3.16	8.37	8.26	169	76.5	26.8	90	130	70	7.5	4.9	92	1.02	20	25	16	169	38	185	4.74	15.7
42	13.62	54.6	57.7	32.9	14.8	20.4	0.87	3.27	3.21	8.95	8.98	171.7	72.5	24.6	83	126	71	7.1	4.6	97	0.94	21	25	40	171	50	247	6.35	17.2
54	12.57	55.2	58.4	32.9	25.1	30.1	0.97	3.46	3.3	9.37	9.22	174.4	83.5	27.5	96	131	85	7.3	4.5	109	0.9	31	52	44	150	43	169	4.77	15.7
57	12.04	55.5	58.5	33.5	9.4	13.9	0.81	3.26	3.28	9.11	9.23	170.1	67.9	23.5	83	138	75	7.1	4.8	165	0.81	22	20	51	131	43	203	5.99	15.5
43	10.16	43.7	46.2	25.5	24.2	34.4	0.98	2.59	2.59	7.32	7.23	165.6	70.4	25.7	93	136	81	7.3	4.6	99	0.88	22	16	20	204	39	190	5.72	15.1
45	10.81	69.8	74.1	42.3	24.5	24.9	0.97	4.32	4.26	11.65	11.76	187.2	98.6	28.1	102	117	51	7.1	4.6	140	0.73	69	32	125	147	58	180	5.81	15.2
46		57.5	60.8	34.5	13.3	18	0.84	3.28	3.4	9.97	9.99	177.2	74.1	23.6	87	101	54	7.1	4.6	99	1.07	18	15	18			201	4.13	15.7
43	11.75	55.5	58.5	33	10.4	15.1	0.86	3.43	3.47	9.51	9.5	177.6	68.9	21.8	79	125	74	7	4.3	100	0.86	20	16	17			159	5.94	15.2
45	12.77	48.5	51.3	28.6	9.2	15.3	0.84	2.85	2.8	8.17	8.29	171.8	60.5	20.5	75	97	53	6.6	4.3	95	0.87	42	49	15			194	3.75	13.3
55	12.25	48.9	51.7	29.2	12.7	19.7	0.86	2.73	2.73	8.47	8.4	174.1	64.4	21.2	75	114	76	7.6	4.7	91	0.95	41	30	19	155	77	250	5.44	16.3
43	15.42	56.2	59.6	33.6	19.6	24.8	0.92	3.33	3.21	9.75	9.58	179.9	79.2	24.5	85	142	86	7.5	4.9	124	0.88	24	17	23	123	59	218	6.21	15.5
44	15.74	44.8	47.3	26.3	9.5	16.7	0.83	2.51	2.35	7.77	7.73	170	56.8	19.7	72	142	76	7	4.6	95	0.8	23	15	20	64	74	178	5.75	16.4
45	11.74	52.2	55.2	31.2	19.6	26.2	0.95	3.22	3.18	8.59	8.6	172.1	74.8	25.3	88	106	70	7.2	4.8	95	0.85	29	50	33	114	35	189	8.65	15.9
47	10.47	47.5	50.2	28	14	21.8	0.91	2.9	2.78	7.93	7.79	170.6	64.2	22.1	79	98	62	6.9	4.3	112	0.97	24	11	38	87	67	188	6.23	15.3
55	9.39	60	63.7	35.9	24.2	27.8	0.96	3.78	3.66	9.3	9.25	173.5	87.9	29.2	105	130	75	7.5	4.5	104	0.93	21	21	32	201	42	218	5.27	13.3
57	10.41	53.7	56.7	32.2	20.7	26.7	0.9	3.29	3.17	8.87	8.64	167.6	77.4	27.6	92	117	68	7.5	4.9	93	0.93	30	28	32	335	36	214	6.42	16.9
46	11.39	50.2	53.1	29.7	18.9	26.3	0.87	3	2.9	8.4	8.37	165.8	72	26.2	89	122	71	7.9	4.8	109	1.05	36	58	21	103	51	166	6.47	14.3
44	12.97	60.7	64.3	36.2	17	20.9	0.93	3.8	3.68	10.44	10.46	184.2	81.3	24	96	105	65	6.9	4.5	86	0.85	18	16	15	85	44	174	6.94	14.3
56	14.09	62.7	66.3	37.7	21.7	24.7	0.88	3.78	3.7	10.6	10.48	175.7	88	28.5	100	122	80	6.5	4.2	107	1.04	75	100	118	229	39	237	6.18	16.1
44	17.48	51.4	54.4	30.6	23.4	30.1	0.97	3.13	3.18	8.36	8.47	169.8	77.8	27	87	128	93	7.4	4.9	117	0.99	20	19	28	127	55	209	6.05	16.4
47	14.79	49.2	52	29.1	17.8	25.4	0.91	2.84	2.84	8.22	8.26	171.8	69.8	23.6	86	136	77	7	4.2	101	0.76	23	21	98	152	54	198	7.05	15
58	11.56	52.3	55.4	31.2	16.4	22.8	0.88	3.04	2.95	8.32	8.26	170.6	71.8	24.7	91	111	67	7.4	4.7	91	1.09	51	46	65	68	59	175	3.71	15.4
46	9.12	49.8	52.7	29.6	15.1	22.3	0.92	2.91	2.9	8.51	8.49	175.7	67.8	22	84	143	75	7.4	4.6	103	0.86	24	31	107	155	48	234	6.39	16.9
48	13.81	55.3	58.5	33.2	15.1	20.5	0.84	3.17	3.28	9.1	9.13	168.6	73.6	25.9	89	98	56	7.4	4.9	115	0.86	23	20	26	92	40	223	6.38	15.7
45	14.27	44.4	47	25.6	12.1	20.4	0.84	2.21	2.19	8.38	8.28	179.4	59.1	18.4	78	105	62	7	4.5	91	0.72	15	16	39	74	51	176	3.42	13.6
50	13.2	50.8	53.6	30.1	15.1	21.9	0.92	3.11	3.08	8.84	8.99	176.8	68.7	22	82	122	79	6.9	4.4	108	0.94	26	27	39	83	51	185	5.57	15.8
45	13.38	58.3	61.7	35.1	23.8	27.8	0.96	3.6	3.56	9.44	9.41	174.7	85.5	28	97	130	75	7	4.3	106	0.91	21	31	103	90	49	173	5.02	15.1
45	10.49	54.8	57.8	32.8	16.1	21.7	0.87	3.29	3.35	9.34	9.41	171.3	73.9	25.2	80	115	69	6.7	4.3	104	1.05	18	16	27	110	55	212	4.12	15.5
52	10.85	51.3	54.2	30.2	20.4	27.4	0.96	3.28	3.16	8.25	8.14	169.9	74.6	25.8	92	128	75	8	4.6	117	0.87	24	39	22	164	44	127	8.37	16.1
45	12.9	59	62.5	35.5	19.4	23.6	0.89	3.46	3.55	9.47	9.53	174	81.9	27.1	96	124	72	6.8	4.2	120	0.93	46	74	31	135	29	140	11.35	15
43	13.92	66.4	70.1	40.1	22.8	24.5	0.99	4.47	4.3	10.64	10.47	180	92.9	28.7	99	117	67	7.2	4.5	123	0.96	26	50	36	325	50	265	7.95	17.1
55	14.13	57.2	60.4	34.1	18.1	23.1	0.94	3.66	3.64	9.21	9.4	174.7	78.5	25.7	89	119	72	7.3	4.6	111	0.87	32	40	53	130	67	174	6.42	14.9
47	9.44	48.7	51.6	28.8	18.3	26.2	0.93	2.95	2.7	8.08	8.09	172.6	69.9	23.5	92	112	65	8.1	5	127	0.79	56	45	57	292	48	178	7.38	16
61	10.54	56.5	59.8	34.1	15.3	20.4	0.9	3.43	3.42	8.92	9.08	174.8	75.1	24.6	86	113	77	6.9	4	95	1.02	24	20	25	68	46	193	4.2	15.3
59	10.81	54.5	57.5	32.4	10.7	15.7	0.82	3.12	3.2	10.06	10	179.6	68.2	21.1	73	116	71	6.8	4	94	0.75	29	21	17	42	67	170	4.87	14.7
55	12.98	52.2	55.2	31	21.6	28.1	0.94	3.21	3.08	8.52	8.63	171.2	76.8	26.2	94	136	92	7.3	4.8	106	0.87	32	40	23	129	43	156	5.43	16.5
48	16.65	49.9	52.7	29.7	26.5	33.4	0.98	3.12	3.12	8.18	7.97	166.1	79.2	28.7	99	137	82	7.7	5.2	94	0.9	23	22	17	142	40	234	7.29	15.4
52	9.79	67.5	71.4	41	18.1	20.3	0.92	4.33	4.36	10.6	10.57	179.2	89.5	27.9	93	128	84	7.3	4.4	137	1.25	32	30	110	291	43	191	6.68	15.3
59	11.83	53.7	56.8	32.2	21.8	27.7	0.91	3.22	3.11	8.72	8.77	169.6	78.6	27.3	92	119	72	7.5	4.3	114	0.82	30	44	32	108	37	151	11.75	16.3
56	14.59	52.2	55.3	31.1	18.9	25.5	0.93	3.28	3.06	8.15	8.05	168.5	74.2	26.1	91	140	84	7.2	4.1	124	0.93	43	53	69	129	46	179	5.81	15.4
53	12.45	49.8	52.7	29.7	11.3	17.6	0.79	2.85	2.68	8.46	8.32	168.5	64	22.5	84	113	73	7.7	4.7	99	1.13	40	40	211	203	53	208	4.11	16.6
44	17.09	44.9	47.5	26.7	12.6	21	0.9	2.62	2.64	7.01	7.01	164.7	60.1	22.2	81	114	73	6.8	4.3	100	1	31	34	88	104	35	146	6.73	17.2
63	11.83	56.7	59.9	33.3	18.8	23.8	0.92	3.64	3.59	9.07	9.11	171.2	78.7	26.9	90	122	74	7.1	4.2	108	0.97	27	38	102	85	44	181	6.38	14.1
62	8.87	43.3	45.8	25.3	17.5	27.6	0.92	2.5	2.38	7.26	7.16	166.9	63.3	22.7	87	148	99	7.6	4.7	94	0.71	25	34	67	118	51	201	6.91	15.9
45	12.93	53.8	56.9	31.9	17.3	23.4	0.92	3.29	3.26	9.23	9.05	176	74.2	24	87	119	80	7.2	4.6	98	0.96	32	38	34	96	47	232	4.83	16.5
47	11.76	57.3	60.6	34.3	18.1	23	0.92	3.85	3.49	9	9.01	171.5	78.7	26.8	94	129	79	6.8	4	110	0.93	23	27	42	407	43	293	4.88	15
63	14.68	58.5	61.9	35.1	31.6	33.7	0.99	3.55	3.76	9.66	9.35	171.1	93.5	31.9	100	125	78	7.5	4.6	130	1	33	32	39	250	43	195	6.17	16.3
47	10.09	50.6	53.5	29.8	25.7	32.4	0.99	3.16	2.98	8.5	8.39	171.6	79.2	26.9	93	134	84	7	4.5	137	0.85	45	52	33	145	50	191	5.74	15.6
62	11.4	53.6	56.5	31.5	17.5	23.7	0.86	3.25	3.18	9.46	9.19	168.9	74	25.9	87	116	65	6.9	4.4	109	0.93	19	11	15	102	48	184	7.12	14.2
48	13.15	56.3	59.6	33.6	18.3	23.5	0.94	3.45	3.39	8.91	8.88	175.6	77.9	25.3	91	140	90	7.3	4.9	108	0.93	39	59	72	439	35	195	7.37	15.9
51	12.02	50.4	53.5	29.9	22.9	30	0.98	2.98	2.92	8.85	8.84	178	76.4	24.1	94	109	61	7.1	4.6	109	0.8	24	34	45	218	45	202	4.43	15.9
62	11.67	51.7	54.8	30.5	16.9	23.6	0.92	3.09	3.08	8.37	8.28	172.4	71.7	24.1	92	144	93	6.9	4.4	126	0.83	29	24	61	360	55	229	8.07	15.4
46	11.94	49	51.9	29.2	14.5	21.8	0.84	2.65	2.73	8.44	8.3	169.9	66.4	23	80	141	86	8.2	4.9	96	0.91	32	19	17	78	67	201	4.85	15.5
59	11.68	44.6	47.1	26.2	16.3	25.6	0.89	2.6	2.5	7.15	7.09	163.2	63.4	23.8	87	141	87	7.4	4.8	108	0.85	36	40	32	63	67	252	6.09	16
45	9.67	56.5	59.9	33.6	25.9	30.1	1.01	3.41	3.45	9.73	9.58	181	85.8	26.2	94	120	81	7.1	4.4	97	0.8	38	50	84	128	65	217	8.97	16.1
43	14.93	62.9	66.7	37.9	22.4	25.2	0.94	3.91	3.8	10.51	10.36	180.3	89.1	27.4	96	135	84	7.4	4.7	111	0.89	55	84	67	126	36	215	5.12	16.1
43	9.95	51.2	54.1	31	19.6	26.5	0.89	3.22	3.04	8	7.97	162	73.7	28.1	90	139	87	8.1	5	126	0.79	41	41	89	123	50	218	8.01	15.9
64	9.9	51.1	54.1	30.3	16.5	23.4	0.89	2.96	2.98	8.21	8.33	170.4	70.6	24.3	88	111	66	7.9	4.6	103	0.84	31	25	54	86	56	156	5.1	15.6
50	13.3	49.3	52.1	29.2	18.5	26.3	0.94	3.1	3.05	7.99	7.8	166.8	70.6	25.4	88	124	83	7.5	4.3	94	0.82	24	31	55	365	51	222	9.82	16
56	14.34	52.9	55.8	31.6	15.6	21.8	0.94	3.35	3.25	8.84	8.68	174.7	69.9	22.9	88	122	69	7.1	4.8	109	1.04	18	18	33	147	48	213	7.22	15.4
58	11.1	50.5	53.4	30	21	28.2	0.9	3.19	2.99	7.88	7.81	161.3	74.4	28.6	95	144	83	7.2	4.8	103	1.04	21	17	30	116	51	202	6.97	13.8
56	9.95	56.6	59.9	33.7	21.9	26.8	0.91	3.48	3.39	9.44	9.27	171.6	81.8	27.8	94	125	79	7.1	4.4	83	1.01	23	26	12	111	39	169	4.12	16.3
60	10.81	51.5	54.5	30.4	22.1	28.9	1.02	3.35	3.29	8.04	8.02	170.5	76.6	26.3	94	145	99	6.8	4.4	107	0.94	21	23	27	197	35	230	10.29	16.2
56	10.04	49.9	52.7	29.6	13.7	20.6	0.86	2.96	2.95	8.18	8.07	167.3	66.4	23.7	84	120	76	6.6	4.4	95	0.86	16	12	19	69	56	201	5.96	15.4
53	14.9	50.2	53.1	29.7	20.4	27.7	0.98	3.12	2.98	8.17	8.16	172.2	73.5	24.8	89	127	77	8.2	5.2	147	0.72	54	30	114	256	61	230	8.14	17
52	11.32	48.9	51.7	28.9	16.1	23.8	0.89	2.86	2.83	8.28	8.33	170.8	67.8	23.2	84	102	61	6.9	4.7	103	0.93	18	12	20	78	57	189	6.1	15.7
45	10.81	48.7	51.4	28.8	14.4	21.9	0.88	3.13	2.82	7.76	7.75	164.1	65.8	24.4	86	123	69	7.3	4.9	95	0.73	15	12	30	251	35	152	7.85	15.1
61	7.62	49.1	51.8	28.9	20.3	28.1	0.94	3.02	2.99	7.99	8.14	168.4	72.1	25.4	90	130	76	7.8	4.9	126	0.72	32	26	77	143	50	182	4.19	15.6
46	11.94	56.9	60.3	33.9	18.5	23.5	0.93	3.53	3.32	9.55	9.51	179	78.8	24.6	86	122	81	7.5	4.4	113	0.84	31	30	48	143	66	241	3.8	17.2
63	11.27	44	46.6	26.2	16.3	26	0.86	2.4	2.37	7.44	7.4	164.6	62.9	23.2	89	120	72	7.8	4.6	95	0.95	18	39	40	89	55	157	5.04	14.5
62	14.6	50.5	53.3	29.4	14.1	20.9	0.87	2.99	2.96	9.23	9.13	176.6	67.4	21.6	81	117	77	7.2	4.1	89	0.79	23	15	19	188	47	168	3.98	13.3
46	13.94	56.7	59.9	34.1	10.7	15.2	0.86	3.58	3.53	8.93	8.94	172.3	70.6	23.8	87	130	80	7.3	4.6	92	1.02	30	18	35	150	55	208	6.03	16.3
56	13.94	46.8	49.6	27.7	22.8	31.5	0.91	2.58	2.71	8.18	7.83	168	69.9	24.8	92	131	92	7.8	4.7	113	0.96	24	20	30	58	56	211	8.52	15.7
47	14.09	55.7	59	33.5	11.9	16.8	0.87	3.4	3.27	9.11	9.18	176.9	70.9	22.7	85	125	65	7.2	4.4	101	0.94	20	21	22	151	46	182	7.47	16.2
48	12.57	48.8	51.7	28.8	8.6	14.2	0.81	2.74	2.74	8.25	8.14	170.6	60.3	20.7	82	106	65	8.1	4.1	134	0.79	69	34	624	75	43	160	3.13	10.5
60	12.11	51	53.8	30.5	12.6	19	0.84	3	2.88	8.7	8.53	169.9	66.4	23	80	131	79	7	4.6	96	0.77	23	18	16	30	54	190	4.49	16.5
55	12.54	47.6	50.3	28.1	18.4	26.7	0.89	2.78	2.65	7.88	7.75	166.4	68.7	24.8	88	128	86	7.2	4.6	100	0.78	50	67	177	132	57	132	6.25	15.9
61	11.73	46.1	48.8	27.2	15.4	24	0.88	2.55	2.5	7.97	7.91	170.9	64.2	22	84	118	67	7.7	5	102	0.81	52	24	38	119	58	151	6.01	15.4
49	10.61	50.4	53.2	30	15.1	22.2	0.88	3.02	3.14	8.39	8.24	167	68.3	24.5	83	123	84	7.3	5	99	0.74	28	31	25	68	54	186	3.79	15.2
43	10.41	58.8	62.2	35.3	20.3	24.6	0.91	3.63	3.68	9.12	9.16	169.5	82.5	28.7	94	122	83	7.5	5.1	145	0.86	31	45	44	79	55	120	7.51	13.8
55	10.7	50.6	53.5	29.9	15.7	22.6	0.83	2.82	2.86	8.46	8.41	166.7	69.2	24.9	82	132	81	7.3	4.4	95	0.74	21	16	16	128	43	138	5.98	13.4
48	13.38	51.1	54	30.3	24.3	31	0.92	3.13	3.01	8.37	8.38	166	78.3	28.4	89	148	90	7.1	4.7	100	0.93	29	24	43	92	63	206	6.13	16
45	10.87	58	61.6	34.7	20.6	25	0.88	3.31	3.14	10.1	9.89	179.1	82.2	25.6	91	123	71	7.1	4.6	110	0.91	17	18	17	153	37	187	4.54	14.6
49	11.46	50.3	53.2	29.7	14.6	21.5	0.88	2.81	2.92	8.89	8.88	176	67.8	21.9	79	110	71	7.2	4.5	97	0.72	23	27	26	190	53	237	8.93	14.5
52	13.62	50.2	53.1	29.6	14.3	21.3	0.83	2.84	2.6	8.98	9.12	174.5	67.4	22.1	85	120	73	7.4	4.4	101	0.8	25	24	32	150	48	157	9.06	13.9
62	11.04	54	56.8	32.3	16.1	22	0.87	3.4	3.42	8.81	9	166.8	72.9	26.2	86	148	87	7.5	4.7	121	0.97	38	33	32	80	63	262	6.14	16.3
47	10.7	47.3	50	27.7	17.6	26	0.95	2.83	2.82	8.06	8.2	173.6	67.6	22.4	82	124	96	7.3	4.7	101	0.8	32	48	44	91	50	227	4.44	18
52	15.05	44.5	46.9	26.1	18.5	26.1	0.87	2.59	2.62	7.31	7.29	160.4	63.4	24.6	84	115	68	7.1	4.8	96	0.97	33	43	30	127	41	179	5.18	15.9
61	11.83	43.6	46	25.5	14.7	24.2	0.89	2.6	2.58	6.86	6.87	161.5	60.7	23.3	83	131	66	7.5	4.3	119	0.87	34	38	33	93	39	209	4.09	15.3
48	12.97	43.9	46.5	25.8	14.2	23.4	0.83	2.29	2.35	7.22	7.11	162.7	60.7	22.9	85	119	78	6.9	4.5	101	0.73	23	18	47	131	57	213	5.31	14.2
60	12.97	48	50.8	28.3	15.5	23.4	0.88	2.76	2.69	8.08	8.12	170.8	66.3	22.7	83	150	93	7.8	4.8	106	0.81	28	25	34	108	51	259	3.66	16.6
47	13.62	50.6	53.7	30	25.1	31.9	0.98	3.02	2.97	8.58	8.48	174	78.8	26	91	129	79	6.9	4.6	99	0.95	27	29	35	111	62	263	4.64	15.6
51	13.85	47.3	50.1	28.1	18.2	26.6	0.92	2.8	2.64	7.78	7.68	168.3	68.3	24.1	88	133	77	8	4.6	123	0.73	48	50	69	403	47	234	5.23	13.6
46	13.34	51.4	54.4	30.6	15.6	22.3	0.87	2.99	2.95	8.49	8.55	170.7	70	24	88	125	89	7.6	4.5	107	0.8	29	30	33	149	46	224	8.99	16.2
43	13.47	55.5	58.8	32.9	19.7	25	0.9	3.23	3.08	10.16	10.09	181.2	78.5	23.9	87	117	73	7.7	4.8	87	1.08	15	11	20	118	32	162	7.22	16.3
54	8.61	50.9	53.7	30.2	8	12.9	0.77	3.02	2.91	8.43	8.48	163.7	61.7	23	77	110	64	6.7	4.5	102	0.71	24	19	13	138	40	207	3.86	15
48	15.7	52.3	55.3	31	14.1	20.3	0.86	2.95	2.94	9.47	9.54	179.9	69.4	21.4	79	117	72	7.7	4.5	100	0.92	22	18	41	135	59	142	9.62	14.3
47	11.46	62.6	66.2	37.6	20.3	23.5	0.95	3.97	3.96	9.94	9.92	177.4	86.5	27.5	95	150	96	7.6	4.7	106	0.79	22	14	26	105	52	238	6.15	16.2
40	10.39	52.5	55.6	31.2	13.9	20	0.86	3.03	2.88	9.39	9.28	178.5	69.5	21.8	82	101	69	8	4.3	96	0.79	26	28	15	56	49	178	3.5	15.6
46	11.94	67.9	71.8	41.4	22	23.5	0.94	4.27	4.33	10.93	11	179	93.8	29.3	99	147	92	7.2	4.6	115	1.05	20	21	62	275	42	205	8.35	15.9
43	7.97	55.7	59	33.8	18.5	23.9	0.85	3.25	3.16	9.43	9.36	170.5	77.5	26.7	90	112	62	6.6	4.4	97	0.97	25	23	22	82	48	223	5.24	15.9
44	14.68	55.7	58.9	33.2	20	25.3	0.93	3.28	3.46	9.3	9.2	174.9	78.9	25.8	90	123	77	6.8	4.3	88	0.77	31	65	34	121	52	199	5.37	16.5
47	11.32	45.4	48	26.8	14.3	22.9	0.89	2.53	2.57	7.56	7.54	169.4	62.3	21.7	81	112	69	7.5	4.7	104	0.96	29	22	39	127	45	223	6.99	15.5
43	10.16	57.2	60.5	34.1	10.7	15.1	0.8	3.4	3.24	9.95	9.91	175.5	71.2	23.1	83	119	64	7.2	4.4	96	0.83	22	18	15	74	60	212	5.85	14.8
42	11.68	53.2	56.2	32	10.5	15.7	0.85	3.24	3.06	8.82	8.69	173.5	66.7	22.2	76	124	77	6.8	4.5	112	0.85	22	20	18	59	56	132	7.53	16.3
55	11.73	45.1	47.5	26.2	8.1	14.6	0.81	2.54	2.52	8.2	8.25	170.7	55.6	19.1	67	109	78	7.4	4.4	135	0.79	18	21	21	102	62	231	4.54	15.8
46	10.81	59.2	62.7	35.8	21.8	25.8	0.95	3.59	3.75	9.4	9.51	173.9	84.5	27.9	97	109	70	7.6	4.7	94	0.94	23	23	58	381	43	230	7.16	16.2
46	11.49	56.8	60.1	34	15.1	20.1	0.87	3.42	3.36	9.36	9.32	174.5	75.2	24.7	86	110	61	7	4.4	104	0.97	16	12	32	53	74	169	4.45	13.8
62	12.77	53.4	56.5	32	17.5	23.6	0.89	3.22	3.26	8.47	8.55	167.7	74	26.3	91	138	83	7.1	4.3	108	0.99	27	31	28	216	41	172	5.14	15
53	13.99	43.2	45.6	25.3	13.7	23.1	0.88	2.45	2.37	7.26	7.3	167.4	59.3	21.2	80	126	86	7.2	4.5	90	0.94	20	15	14	98	47	206	5.62	15.6
58	9.52	46.3	48.9	27.5	13.1	21.1	0.87	2.74	2.63	7.69	7.71	166.4	62	22.4	78	134	83	7.6	5	110	0.88	22	21	19	141	60	194	3.84	16.2
43	14.42	58.4	61.7	34.9	12.6	17	0.86	3.67	3.46	9.89	10.17	178.4	74.3	23.3	81	118	77	7.1	4.6	90	1.1	21	20	29	86	67	213	5.71	15
48	13.27	54.9	58.1	32.7	19.1	24.7	0.94	3.26	3.28	9.21	9.34	177.5	77.2	24.5	90	133	80	7.5	4.5	103	0.86	19	24	43	109	36	154	5.13	13.8
41	14.1	54.9	58.1	32.7	10.9	15.8	0.85	3.32	3.12	9.79	9.92	181.9	69	20.9	85	103	62	7.4	4.5	93	0.9	23	19	13	98	42	164	5.21	14.6
52	13.75	55.8	59	33.4	20	25.3	0.9	3.37	3.35	9.26	9.22	171.7	79	26.8	88	122	72	7.1	4.4	96	1.05	30	28	34	95	54	202	4.53	15.4
55	10.42	49.2	51.9	29	17.5	25.3	0.92	3.09	3.05	7.83	7.81	164.6	69.4	25.6	91	141	94	7.3	4.7	131	0.77	39	44	70	136	43	210	5.04	15.9
45	12.32	51.6	54.6	30.8	20.9	27.7	0.92	3.14	3.08	8.25	8.38	167.3	75.5	27	89	117	79	7.3	4.8	94	0.87	45	55	72	69	65	253	4.94	16.8
49	10.71	50.1	53	29.8	13.8	20.7	0.87	2.84	2.94	8.93	8.91	175.7	66.8	21.6	75	93	61	6.9	4.4	97	0.95	24	21	26	95	73	213	6.46	14.7
53	15.87	50.1	52.9	29.8	22.6	29.9	0.95	3.1	3	8.11	8.08	166.9	75.5	27.1	86	101	72	6.9	4.1	84	0.81	29	28	28	381	40	228	6.46	15.3
46	13.51	54.3	57.3	32.8	36	38.6	1.03	3.81	3.77	9.8	9.59	168.1	93.3	33	104	107	70	7.4	4.8	96	0.95	35	45	40	279	42	239	8.1	16.2
42	12.48	56.4	59.5	33.7	19	24.1	0.86	3.4	3.44	9.57	9.23	168.5	78.5	27.6	84	118	75	6.8	4.4	114	1.06	18	13	22	152	51	183	9.3	16.3
51	13.94	49.7	52.6	29.2	26.6	33.5	1	3.03	3.02	8.1	7.97	170.2	79.2	27.3	95	134	75	7.6	4.8	104	0.8	21	16	39	140	53	179	4.57	14.1
53	10.42	58.8	62.3	34.8	41.7	40	1.1	3.7	3.79	10.01	10.13	178.4	104	32.7	112	121	72	7.3	4.6	130	0.89	43	77	86	170	44	235	5.51	17
49	11.34	47.2	49.9	28.2	18.2	26.8	0.94	2.88	2.83	7.45	7.55	166.3	68.1	24.6	83	119	78	7.5	4.6	96	0.9	38	29	56	102	60	216	4.43	15.3
53	11.46	52.8	55.7	31.6	24.1	30.2	0.96	3.36	3.36	8.42	8.31	166.1	79.8	28.9	97	115	50	6.9	4.3	127	1.01	17	14	30	43	71	229	6.5	14.3
46	13.89	50.3	53.2	30	20.2	27.5	0.87	2.94	2.82	8.49	8.29	165.6	73.4	26.8	89	132	79	7.6	4.8	99	0.91	19	11	22	82	44	157	5.25	14.7
55	11.68	52.6	55.6	31.6	19.3	25.8	0.9	3.22	3.01	9.14	9.28	172.9	74.9	25.1	86	107	65	7.6	4.9	89	1.02	40	44	44	165	49	209	7.55	15.6
47	16.75	45.3	47.9	26.4	12.2	20.2	0.84	2.45	2.37	7.98	7.92	171.7	60.1	20.4	79	107	65	6.7	4.6	87	0.72	18	15	15	50	71	192	4.27	14.4
51	13.17	53.6	56.6	32	14.9	20.8	0.88	3.3	3.22	8.77	8.88	171.5	71.5	24.3	80	150	86	7.6	4.5	98	1.08	24	17	16	163	46	224	5.63	14.8
43	12.58	59.1	62.6	35	16.7	21	0.87	3.42	3.42	10.5	10.56	182.3	79.3	23.9	84	119	78	6.7	4.6	102	0.82	24	22	24	172	49	202	5.26	15.6
44	11.26	67.6	71.3	10.5	21.6	23.2	0.95	4.47	4.43	10.89	10.85	179.2	92.9	28.9	100	126	72	7	4.4	126	1	29	34	39	246	45	232	7.42	16.9
54	12.89	43.6	46	25.6	10.2	18.1	0.82	2.38	2.42	7.15	7.02	161.9	56.2	21.4	77	148	98	7	4.4	107	1.12	19	19	13	63	62	184	5.61	14.5
62	12.97	42.2	44.6	24.5	11.9	21	0.91	2.36	2.51	6.8	6.74	167.4	56.5	20.2	81	114	74	7.2	4.7	121	0.81	37	18	19	160	48	176	6.89	19
46	11.92	50.1	52.9	30.1	17.7	25.1	0.88	3.04	2.89	8.12	8.03	163.9	70.6	26.3	87	141	91	7.8	4.9	102	0.89	28	32	53	197	50	276	8.37	16.6
46	11.55	54.1	57.3	32.5	16.7	22.6	0.87	3.19	3	8.95	8.94	173.3	74	24.6	88	109	71	7.3	4.8	95	0.78	22	23	47	110	41	189	8.85	14
47	13.61	51.3	54.3	30.7	18.6	25.5	0.88	2.9	2.92	8.88	8.74	172.1	72.9	24.6	90	113	65	7.7	5.1	109	0.95	30	48	29	96	49	199	6.48	14.3
60	14.09	46.7	49.1	27.5	10.8	18	0.83	2.76	2.95	7.87	7.58	161.2	59.9	23.1	76	154	88	7.1	4.6	94	0.65	34	20	32	44	77	185	3.89	16.1
45	11.08	52.2	55.3	30.9	17.9	24.5	0.94	3.06	3.31	8.41	8.25	172.4	73.2	24.6	89	146	84	6.8	4.6	151	0.81	17	24	39	132	41	165	6.6	15.8
40	12.69	53.1	56.1	31.5	20.8	27.1	0.95	3.26	3.3	8.6	8.68	171.4	76.9	26.2	90	152	98	7	4.4	96	1.02	20	15	29	80	46	188	4.5	16.1
64	10.41	54.8	58	32.6	23.4	28.8	0.97	3.38	3.48	8.98	8.82	172.7	81.4	27.3	94	126	72	7.2	4.1	101	0.79	22	18	20	93	36	156	5.51	14.6
58	14.18	52.1	55.2	30.9	21.3	27.8	0.96	3.09	3.12	8.83	8.76	175.8	76.5	24.8	92	114	66	7.5	4.7	106	0.82	24	23	65	158	43	200	7.07	16.4
63	13.19	58	61.4	33.8	20.2	24.8	0.89	3.63	3.44	9.8	9.65	172.9	81.6	27.3	91	113	67	6	3.9	99	0.72	44	50	16	131	28	110	6.37	14.1
59	15.4	47.9	50.7	28.1	24.1	32.2	1.01	2.89	2.96	7.31	8.46	170.5	74.8	25.7	96	129	83	8.2	4.8	107	1.1	60	50	33	95	46	157	3.44	16.6
52	11.65	53.4	56.4	31.5	19.2	25.5	0.94	3.49	3.49	8	8.07	165.3	75.6	27.7	95	118	78	7.1	4.5	118	0.79	15	21	32	144	34	214	7.03	14.7
43	12.17	48.9	51.8	29.2	21.4	29.3	0.91	2.84	2.81	8.32	8.2	167.9	73.2	26	87	105	60	7.8	4.5	100	1.23	20	20	22	149	37	186	5.81	16.2
55	9.79	52.9	55.9	31.5	27.2	32.7	0.96	3.33	3.19	8.91	8.84	169.3	83.1	29	102	109	72	7.9	4.8	128	0.91	41	24	25	219	25	96	7.16	16.4
45	11.27	53.2	56.5	31.7	30.1	34.8	1.02	3.25	3.1	9.37	9.41	179	86.6	27	99	119	78	7.5	4.4	135	0.86	30	78	258	213	47	170	5.31	14.8
57	9.52	54.8	58.1	32.3	16.4	22	0.86	3.11	3.02	9.68	9.6	178.9	74.5	23.3	86	144	89	7.1	4.5	108	1.2	20	17	28	161	47	123	6.05	14.3
45	13.17	50.6	53.6	29.7	22.3	29.4	0.89	2.92	2.75	8.88	8.98	171.8	75.9	25.7	95	133	82	7.3	4	118	0.67	13	18	22	145	46	157	9.34	12.8
56	12.67	55.9	59.2	33.7	15.5	20.8	0.89	3.37	3.31	8.95	8.9	173	74.7	25	88	135	90	7.4	4.6	105	0.83	18	22	34	143	44	197	7.42	16
43	8.65	60.4	63.9	36.7	19.8	23.6	0.93	3.56	3.76	10.13	10.06	179.1	83.7	26.1	94	140	89	7.2	4.4	100	0.87	23	44	102	242	72	252	5.41	16
62	13.8	53.3	56.5	31.3	29.2	34.1	0.94	3.32	3.21	8.88	8.48	165.6	85.7	31.3	110	135	77	6.9	4.2	87	0.64	25	33	31	150	65	159	8.01	14.1
54	12.35	49.4	52.2	29.1	15.5	22.9	0.85	2.83	2.79	8.33	8.37	167	67.7	24.3	85	118	79	7.3	4.5	97	0.81	27	25	24	83	60	160	4.99	14.8
47	11.94	52.4	55.4	31.5	14.6	20.8	0.87	3.17	2.95	8.76	8.68	171.5	70	23.8	87	114	67	7.1	4.4	96	0.73	23	26	33	80	55	203	6.81	15.7
47	13.09	66.9	70.7	39.9	20.7	22.6	0.9	4.23	4.16	11.31	11.5	179.9	91.4	28.2	90	127	73	7.2	4.4	113	0.9	23	35	56	178	49	161	10.25	15.4
44	18.91	60.4	64	36.3	14.9	18.9	0.81	3.5	3.41	10.46	10.52	176.3	78.9	25.4	83	109	65	7	4.6	103	0.98	26	16	16	161	52	199	4.71	14.4
54	16	49.6	52.4	29.4	13.4	20.3	0.83	2.85	2.63	8.54	8.45	169.6	65.8	22.9	80	109	68	7.8	4.8	102	0.97	32	36	65	84	50	169	5.15	16.4
56	13.38	53.3	56.5	31.5	25.2	30.8	0.91	3.11	3.02	9.43	9.35	173.5	81.7	27.1	86	133	81	7.4	4.7	104	0.9	26	20	24	49	60	209	4.54	15.4
42	13.17	58.4	61.7	34.9	19.8	24.2	0.92	3.57	3.57	9.91	9.89	176.4	81.5	26.2	91	132	81	7.3	4.5	97	0.76	24	34	28	183	38	199	5.06	14.7
47	13.68	59.2	62.7	35.3	19.3	23.5	0.9	3.51	3.38	10.64	10.45	183.3	82	24.4	84	118	69	7.2	4.4	91	1	15	15	28	135	41	194	6.9	15.3
46	12.1	52.4	55.4	30.9	19.9	26.5	0.87	3.02	2.89	9.79	9.39	173.5	75.3	25	78	92	62	6.6	4.2	89	1.08	20	20	20	120	47	212	4.16	14.4
44	11.04	50.7	53.5	30.3	11.6	17.8	0.83	3.02	2.88	8.58	8.39	168.1	65.1	23	80	107	60	7.2	4.7	95	0.9	20	16	21	103	65	189	5.16	15.9
44	12.47	61.7	65.4	37.3	15.2	18.8	0.86	3.75	3.56	10.4	10.39	179	80.6	25.2	88	123	70	7.1	4.6	96	0.71	19	16	22	86	42	169	5.25	14.7
58	10.4	44.2	46.7	25.8	15.9	25.4	0.9	2.56	2.45	7.51	7.56	168.3	62.6	22.1	86	135	83	6.3	4	105	0.88	21	20	47	83	46	170	4.99	16
49	11.09	42.3	44.7	24.8	7.6	14.6	0.8	2.26	2.17	7.52	7.62	168.2	52.3	18.5	70	105	67	7.5	4.6	106	0.99	20	13	12	73	60	196	6.7	14.3
49	13.52	55.2	58.4	33	14.4	19.7	0.87	3.35	3.22	9.38	9.27	174.9	72.8	23.8	87	108	71	7	4.5	109	0.95	19	24	21	370	32	190	5.85	15.7
51	12.96	54.2	57.2	32	12.8	18.2	0.86	3.39	3.26	9.08	8.99	172.9	70	23.4	83	102	71	6.5	4	101	0.82	68	30	120	284	54	196	7.44	14.7
46	15.32	52.5	55.4	31.3	26.7	32.5	0.88	3.18	2.96	9.12	8.92	163.8	82.1	30.6	90	124	67	6.9	4.2	98	0.83	31	56	74	93	50	195	5.41	15.3
40	10.41	55.6	58.8	33.4	27	31.5	0.95	3.35	3.37	9.26	9.25	171.6	85.8	29.1	101	115	68	7.6	4.6	92	0.85	31	38	23	142	42	205	7.08	16.1
50	12.6	50	52.9	29.9	20.4	27.9	0.94	3.05	2.95	7.9	8.04	167.5	73.3	26.1	91	123	82	7.6	4.5	85	0.88	56	56	101	354	64	182	9.98	16.7
43	11.94	48.8	51.6	29.1	21.3	29.2	0.94	2.97	2.95	7.83	7.96	166.1	72.9	26.4	90	134	82	8.2	4.5	95	0.87	31	36	32	408	35	231	9.03	16.4
62	10.61	47.4	50	28.1	13.9	21.7	0.88	2.77	2.72	8.27	8.19	171.6	63.9	21.7	80	101	64	7.3	4.6	103	1.03	20	21	21	81	47	184	8.96	15.1
41	11.03	51.3	54.1	30.4	8.3	13.3	0.81	3.05	2.98	8.67	8.59	170.5	62.4	21.5	78	115	67	7	4.2	107	0.83	18	15	17	48	65	178	7.28	13.1
57	12.44	50.3	53.1	29.7	14.8	21.7	0.87	2.99	2.88	8.47	8.46	170.6	67.9	23.3	81	117	75	6.5	4.2	87	0.87	26	29	10	54	58	221	5.03	14.4
45	13.2	58.1	61.5	35.1	24.6	28.6	0.96	3.63	3.45	9.97	9.75	177.2	86.1	27.4	95	136	75	7.4	4.5	98	1.03	43	59	42	234	50	200	6.68	17.4
44	14.04	47.9	50.7	28.3	24.2	32.4	0.97	2.95	2.99	7.57	7.64	164.8	74.9	27.6	94	133	75	7.9	4.7	97	0.7	25	40	27	161	42	223	6.4	15.9
56	12.97	49.3	52	29.2	10.7	17.1	0.84	2.9	2.84	8.12	8.09	168.5	62.7	22.1	82	109	70	7	4.4	93	0.81	18	12	16	88	60	224	4.69	14.2
55	12.77	51.8	54.8	30.6	23.5	30	0.94	3.15	2.94	9.51	9.39	175.9	78.3	25.3	90	132	69	6.5	4.2	106	0.74	28	38	44	106	39	196	7.27	16.6
44	12.11	73.4	77.6	44.1	29.2	27.3	0.98	4.69	4.62	12.66	12.43	185.5	106.8	31	103	125	76	6.9	4.3	103	1.09	34	43	80	270	30	161	4.99	15
44	10.88	50.3	53.2	29.9	17.6	24.8	0.93	3.07	2.93	8.36	8.52	172.5	70.8	23.8	83	146	90	7.5	4.9	108	0.99	54	44	99	110	62	269	6.49	15.4
47	14.04	56.7	60.1	33.9	16.4	21.4	0.89	3.32	3.37	9.59	9.85	178.7	76.5	24	84	129	75	7.8	5	109	0.8	25	33	37	59	66	180	5.59	13.7
54	12.87	65.2	69	39.2	19.2	21.7	0.87	3.85	3.94	11.08	10.87	178.9	88.2	27.6	89	107	70	7	4.5	118	0.97	33	62	16	128	43	183	4.13	16.7
47	9.74	46.6	49.2	27.5	15.8	24.2	0.87	2.72	2.75	7.61	7.4	162.9	65	24.5	83	117	75	7	4.5	102	0.88	17	14	13	93	39	134	11.02	14.3
50	16.43	51.8	54.8	30.8	19	25.7	0.91	3.05	2.98	8.86	8.78	173.4	73.8	24.5	89	108	61	7.5	4.5	97	1.01	25	31	93	164	53	229	4.81	14.4
46	9.3	52.7	55.7	31.5	13.7	19.7	0.89	3.19	3	9.21	9.23	179	69.4	21.7	83	111	70	7.6	4.6	86	0.93	55	98	357	323	46	227	7	16.7
49	11.13	50.9	53.7	30.2	17.2	24.2	0.87	3.07	3.17	7.97	8.02	161.7	67.1	25.7	81	125	87	7	4.3	94	0.8	37	55	100	88	33	97	4.49	15.4
46	7.79	61.7	65.3	37.2	25.1	27.8	0.95	3.82	3.75	10.24	9.95	176.1	90.4	29.2	94	147	96	7.3	4.5	96	0.77	27	43	40	205	51	225	4.54	16.2
64	18.67	51.4	54.3	30.3	13	19.3	0.85	3.04	2.96	8.57	8.77	172.1	67.3	22.7	86	119	74	7.3	4.6	106	0.72	37	57	401	111	43	180	3.07	15.4
47	11.04	64.5	68.2	39.3	23.2	25.4	0.92	4.09	4.06	10.41	10.51	173.8	91.4	30.3	93	129	73	7.9	4.8	105	0.93	40	37	22	86	56	176	5.94	14.9
58	11.04	55.5	58.7	33.5	18.1	23.6	0.9	3.38	3.49	8.43	8.4	166.1	76.8	27.8	89	103	61	7.2	4.5	102	0.77	29	23	26	70	46	166	5.6	14.8
48	11.46	51.2	54.1	30.2	18.9	25.9	0.92	3.18	3.11	8.09	8.14	167.7	73	26	85	143	92	7.2	4.6	110	0.83	40	47	83	149	40	120	4.8	15.3
52	17.09	44.2	46.7	26.1	12.8	21.5	0.88	2.62	2.49	7.22	7.16	164.6	59.5	22	82	120	82	6.5	4.4	95	0.91	21	16	78	71	59	188	4.58	15.2
47	13.62	55.9	59.2	33.5	23.4	28.3	0.93	3.35	3.35	9.5	9.33	173.8	82.6	27.3	95	126	79	7.5	4.5	97	1.02	30	49	52	240	47	192	6.89	15.5
44	9.3	49.5	52.3	29.5	18.6	26.2	0.89	2.84	2.98	8.44	8.4	167.6	72	25.6	88	144	81	7.3	4.2	111	0.98	26	21	23	221	42	230	5.83	14.9
46	11.46	53.8	56.8	32	18.6	24.6	0.92	3.23	3.24	9.1	9.08	174.8	75.4	24.7	88	137	73	7.5	4.7	97	1.05	22	21	77	191	42	229	5.71	15.4
48	12.71	46.4	49.1	27.2	14.5	22.7	0.9	2.59	2.53	8.08	8.16	176.1	63.6	20.5	81	110	77	7.8	4.8	140	1.02	24	21	17	156	38	201	7.05	14.5
46	13.62	53.5	56.8	31.8	19.5	25.6	0.93	3.18	3.13	8.78	8.7	174.9	76.3	24.9	95	140	95	6.9	4.5	102	0.89	28	34	73	269	59	242	4.87	14.6
62	11.94	58.3	61.9	34.5	31.7	33.9	1.02	3.66	3.62	9.72	9.58	176.4	93.6	30.1	110	120	77	7	4.3	108	0.81	29	33	19	59	51	163	5.13	13.8
49	9.52	61.2	64.7	36.6	31.2	32.5	0.95	3.78	3.82	10.21	10.29	171.9	95.9	32.5	103	139	81	7.1	4.4	92	1	27	29	17	151	43	180	8.79	15.1
58	7.14	70.2	74.3	42.3	28.2	27.5	1.03	4.62	4.79	11.48	11.07	181.3	102.5	31.2	103	151	83	7.3	4.5	109	1.14	20	21	18	109	49	165	5.6	15.9
45	11.8	49.5	52.2	29.6	10.8	17.2	0.87	3.1	3.02	7.91	8.02	167.3	63	22.5	80	129	65	6.6	4.4	101	1.02	18	15	19	88	53	251	7.59	15.2
44	11.13	51.3	54.1	30.4	13.7	20.3	0.89	3.21	3.13	8.45	8.37	170.3	67.8	23.4	78	123	81	6.6	4.2	96	0.91	19	16	17	181	40	193	6.45	15.5
50	12.11	58.3	61.8	35.1	24.3	28.2	0.92	3.45	3.43	9.83	9.84	175.4	86.1	28	94	132	82	7.6	4.8	102	0.96	28	35	58	70	47	151	3.88	15
41	13.84	63.1	66.8	38	24.6	26.9	0.94	3.87	3.76	10.79	10.82	180	91.4	28.2	95	115	70	7.7	4.7	89	0.92	28	28	87	116	43	202	4.92	16.1
63	11.46	54.1	57.1	32	10.6	15.6	0.82	3.36	3.42	8.5	8.56	165.9	67.7	24.6	88	121	69	6.7	4.4	91	0.78	34	13	25	58	80	151	3.45	13.8
48	13.34	54.4	57.5	32.6	21.6	27.3	0.92	3.36	3.24	9.34	9.3	172.5	79.1	26.6	88	128	78	7.2	4.4	101	1.04	20	25	45	209	49	233	5.56	14.6
56	12.25	42.3	44.7	24.8	11.1	19.9	0.85	2.35	2.28	7.17	7.12	165.4	55.8	20.4	75	100	62	7.3	4.4	93	0.9	20	11	16	54	60	187	6.71	15.3
43	13.46	55.8	59.1	33.3	18.9	24.2	0.9	3.38	3.17	9.27	9.22	174.1	78	25.7	89	110	64	7.2	4.2	92	0.92	17	16	24	241	46	214	4.55	14.6
47	13.55	50.7	53.6	30	20.6	27.8	0.89	2.97	2.99	8.76	8.8	169.2	74.2	25.9	90	112	72	7	4.4	100	0.85	23	15	26	101	56	206	4.78	15.3
42	14.09	58.5	62	34.9	31.2	33.5	0.96	3.49	3.45	9.94	10	175.4	93.2	30.3	99	140	89	7.8	4.6	98	0.97	67	118	52	190	48	230	6.97	15.5
44	11.92	56.4	59.4	33.6	21.3	26.4	0.94	3.66	3.77	9.01	8.93	168.6	80.7	28.4	87	153	84	6.7	4.4	97	0.85	22	25	26	139	37	126	8.69	15.4
43	10.81	55.9	59.1	33.7	17.4	22.7	0.94	3.49	3.47	8.72	8.73	173.2	76.5	25.5	88	128	75	7	4.5	109	1.06	18	14	29	127	68	232	4.36	15.5
48	12.11	55.7	59	33.2	11.5	16.3	0.81	3.11	3.13	9.4	9.54	175.1	70.5	23	78	104	57	6.4	4.3	87	0.82	22	23	35	54	70	182	5.22	15
45	12.97	56.3	59.7	33.6	18.2	23.4	0.92	3.24	3.32	9.7	9.87	181.3	77.9	23.7	87	106	69	7.7	4.6	102	0.86	18	21	45	224	39	213	6.39	15.3
42	14.41	52.4	55.5	31.5	17	23.5	0.9	2.94	3.04	8.96	9	176.6	72.5	23.2	91	133	75	7.5	4.6	96	0.9	39	58	165	112	58	252	4.69	15.1
53	14.09	48.2	50.8	28.7	14.1	21.7	0.93	3.01	2.98	7.75	7.71	168.3	64.9	22.9	83	117	73	7.2	4.4	104	0.83	31	25	114	160	52	218	4.57	15.2
48	11.76	52.3	55.2	31	13.5	19.6	0.9	3.81	3.13	8.73	8.59	173.2	68.7	22.9	83	136	83	7	4.3	102	0.78	17	15	34	73	51	172	7.1	15
53	15.36	53.6	56.8	32	18.9	24.9	0.85	2.83	2.86	9.62	9.78	178.1	75.7	23.9	90	114	75	7.9	5	109	0.97	34	43	33	52	84	208	4.45	15.3
45	14.73	51.1	53.9	30.5	14.8	21.6	0.9	3.13	3.08	8.53	8.47	171.5	68.7	23.4	78	113	68	7	4.6	98	1.11	27	40	64	154	47	246	7.5	16.2
52	11.77	45.6	48.2	26.8	18.4	27.6	0.88	2.68	2.5	7.91	7.74	165.4	66.6	24.3	84	133	87	7.8	4.9	102	0.93	21	24	19	199	45	234	5.08	17.1
53	10.41	56.7	60	33.8	19	24.1	0.88	3.35	3.37	9.74	9.49	173.4	79	26.3	93	124	72	7.1	4.3	110	0.82	24	14	23	291	56	184	4.37	14.7
44	15.13	47	49.6	27.8	11.6	18.9	0.86	2.72	2.73	7.59	7.56	166.6	61.2	22	81	114	71	7.1	4.2	92	0.85	19	18	17	86	49	207	4.81	15.9
42	10.61	59.5	62.9	35.7	15.1	19.4	0.88	3.7	3.74	9.83	9.79	175.2	78	25.4	86	142	97	7.2	4.5	79	0.99	32	51	66	283	38	265	8.1	15.9
50	16.09	53	55.9	31.5	14	20	0.84	3.36	3.27	8.88	8.6	164.6	69.9	25.8	79	118	73	7.2	4.6	89	1.03	26	15	24	84	58	200	5.85	14.7
45	11.31	52.8	55.9	31.1	22.2	28.4	0.98	3.33	3.22	8.35	8.33	171.8	78.1	26.5	95	130	81	7.8	4.6	95	0.84	41	59	75	129	52	188	7.09	14.3
44	12.81	54.8	57.9	32.8	25.5	30.5	0.98	3.44	3.42	9.05	9.02	171.8	83.5	28.3	92	135	85	7	4.7	113	0.81	26	32	87	124	54	256	6.2	15.4
49	10.16	53.1	56.1	31.8	11.6	17.1	0.83	3.03	3.19	8.9	8.88	171.6	67.7	23	83	124	67	6.5	4.7	100	0.88	23	15	21	65	62	167	4.61	15.5
57	13.47	61.9	65.4	37.1	21.5	24.7	0.87	3.69	3.63	10.41	10.27	173.5	86.9	28.9	95	126	79	6.4	3.9	95	0.92	36	38	72	502	38	233	8.09	16
50	14.61	52.5	55.7	31.6	20.9	27.3	0.91	3.11	3.08	8.3	8.26	168.2	76.6	27.1	89	120	69	7.7	5	170	1.04	41	60	274	278	37	133	5.53	15.4
44	9.52	46.5	49.2	27.4	10.5	17.6	0.79	2.48	2.48	8.2	8.23	167.6	59.7	21.3	77	112	67	6.9	4.1	90	0.94	29	17	61	193	52	199	4.78	14.6
41	10.81	54.2	57.3	32.4	10.9	16	0.81	3.04	3.09	9.16	9.25	173	68.2	22.8	82	117	63	7.5	4.5	100	0.91	26	14	15	118	63	193	5.66	15.1
40	8.65	49.4	52.3	29.5	24.8	32.1	0.94	2.89	2.77	8.3	8.24	170.3	77.1	26.6	89	119	73	7.4	4.4	108	0.79	30	43	63	239	40	227	7.22	15.8
50	11.32	59.8	63.2	35.9	25.6	28.8	0.98	3.74	3.89	9.48	9.5	173.7	88.8	29.4	100	150	98	6.9	4.7	117	0.78	29	52	29	136	47	191	2.85	13.8
44	8.3	60.4	63.9	36.4	23.6	26.9	0.96	3.67	3.74	10.21	10.28	178.8	87.5	27.4	91	109	72	7.4	4.9	100	0.78	26	29	43	167	49	226	6.45	14.7
57	12.6	47.8	50.5	28.3	22.8	31.1	0.98	3.01	3.06	7.36	7.34	163.2	73.3	27.5	90	129	74	6.9	4.4	91	0.88	27	24	40	163	54	290	4.88	16.3
47	12.96	60.1	63.6	36.4	22.5	26.1	0.94	3.74	3.66	9.6	9.78	174.9	86.1	28.1	91	109	70	7.8	4.7	116	0.9	34	47	74	178	39	186	7.25	16.9
53	11.94	44.5	47	26	11.3	19.4	0.83	2.53	2.35	7.68	7.58	167.3	58.3	20.8	81	98	63	6.8	4.3	85	0.87	22	17	13	85	37	112	5.44	14.8
56	11.76	55.3	58.5	33.2	13.1	18.3	0.87	3.29	3.26	9.12	9.12	175.8	71.6	23.2	85	128	84	7.2	4.4	81	0.92	37	29	30	95	46	187	5.95	16.3
50	12.57	47.4	50.2	28.1	19.2	27.7	0.93	2.72	2.7	8.26	8.13	173.1	69.4	23.2	87	107	71	7.7	4.9	119	0.97	20	29	34	185	42	215	7.07	14.6
41	16.81	53.6	56.8	32.2	24.7	30.4	0.96	3.24	3.18	9.02	8.97	173.1	81.5	27.2	98	125	71	7.5	4.8	105	1.06	63	110	56	157	49	281	5.99	16.5
45	12.97	47.9	50.6	28.3	12.8	20.1	0.9	2.87	2.79	7.84	7.69	171.1	63.4	21.7	82	116	70	7.3	4.4	80	0.85	18	18	38	146	37	173	5.57	14.8
46	9.9	50.1	53	29.9	18.5	25.9	0.87	2.79	2.82	8.21	8.21	167.1	71.5	25.6	89	126	82	7.5	4.6	115	1.06	60	115	41	180	49	270	6.88	14.8
45	14.27	57.4	60.7	34.4	18.9	23.7	0.94	3.58	3.46	9.9	9.58	179.5	79.6	24.7	90	126	73	7	4.4	110	1.01	21	25	40	329	42	271	8.54	16.2
42	12.11	46.6	49.2	27.9	16.8	25.4	0.95	2.85	2.67	7.56	7.62	170	66	22.8	84	124	74	7.9	4.9	98	0.97	28	35	40	173	54	259	6.93	16.8
48	12.11	60.1	63.5	35.6	19	23	0.89	3.57	3.58	10.89	10.68	180.8	82.5	25.2	93	100	54	6.9	4.3	95	0.82	20	15	15	115	44	173	4.42	15.2
48	7.64	46.6	49.2	27.8	12.9	20.7	0.89	2.65	2.62	7.68	7.66	170.4	62.1	21.4	80	143	89	8.3	5.1	101	0.8	61	79	318	124	61	119	7.17	16.4
58	9.12	54.3	57.4	31.9	25.9	31.1	0.99	3.46	3.38	9.16	9.46	175	83.3	27.2	95	130	87	7.3	4.3	125	0.74	39	66	16	97	38	171	5.17	15
52	13.15	49.3	52	29.4	13.3	20.4	0.88	3	2.9	8.41	8.44	170.5	65.3	22.5	82	129	84	7.3	4.6	92	0.99	20	12	22	67	69	167	6.29	15.2
55	12.44	50.9	53.7	30.3	18.4	25.5	0.92	3.05	2.97	8.73	8.97	174.3	72.1	23.7	89	135	85	7.7	4.6	106	0.99	35	87	161	171	45	204	4.13	15.9
48	10.81	50.6	53.5	30.1	15.9	22.9	0.89	2.94	2.96	8.48	8.61	172.6	69.4	23.3	85	99	57	7.7	4.5	90	0.79	24	22	23	115	46	210	5.32	15.6
48	11.74	52.5	55.4	31.6	23	29.3	0.96	3.3	3.42	8.21	8.24	164.8	78.4	28.9	93	125	75	8	4.6	112	0.82	47	110	39	123	36	204	6.49	14.9
45	12.32	51.5	54.4	30.9	29.6	35.2	1.02	3.27	3.18	8.37	8.45	169.8	84	29.1	96	139	95	7.9	4.9	123	0.79	46	111	89	213	50	302	6.53	17.6
44	12.81	49.1	51.9	29.3	18.3	26.1	0.89	2.98	2.83	7.79	7.67	163.5	70.2	26.3	91	113	64	7.7	5	126	0.74	26	44	69	153	45	156	6.12	16.4
47	11.43	50.5	53.3	30	13.3	19.9	0.89	3.2	3.08	7.92	8.01	168.1	66.6	23.6	80	130	76	6.7	4.2	103	0.89	20	11	39	111	58	242	6.28	12.5
54	16.43	53.6	56.8	31.6	33.3	37	1.01	3.4	3.29	8.65	8.82	169.1	90.1	31.5	105	122	80	7.1	4.6	108	0.68	25	35	28	126	41	141	3.69	15.7
40	18.6	40.2	42.6	23	20.8	32.8	0.88	2.06	1.98	7.17	7.24	167.1	63.4	22.7	84	140	92	7.3	4.2	155	0.57	26	27	65	154	45	150	5.53	14.1
43	12.32	54.1	57.2	32.7	13.9	19.5	0.88	3.26	3.19	8.75	8.78	171.4	71.1	24.2	83	131	73	6.8	4.2	87	0.86	19	18	30	120	47	230	4.69	17
45	12.77	56.6	59.9	33.9	15.8	20.9	0.88	3.37	3.3	9.74	9.9	177.7	75.7	24	84	105	68	6.6	4.4	97	0.92	14	9	11	73	44	171	6.29	15.7
54	18.41	50.5	53.3	29.8	20.8	28.1	0.94	3.12	3.16	8.18	7.76	165.4	74.1	27.1	92	135	83	7.6	4.6	92	0.94	24	21	31	369	51	211	5.26	15.4
48	15.96	56.8	60	34	15.4	20.4	0.88	3.57	3.58	8.85	9.01	169.6	75.4	26.2	92	138	82	7.1	4.6	88	0.93	21	23	33	271	51	180	12.2	16.5
47	15.85	53.8	56.8	31.9	20.5	26.5	0.87	3.33	3.17	8.91	8.86	165.6	77.3	28.2	96	128	75	7.5	4.5	111	0.91	40	67	26	217	52	186	6.31	14.3
41	14.93	55.5	58.6	33.4	22.8	28	0.95	3.43	3.59	8.88	8.99	169	81.4	28.5	92	119	69	8	4.8	96	1.02	29	35	27	124	37	209	5.71	16.2
40	15.57	46.1	48.8	27.2	15.5	24.1	0.89	2.6	2.58	7.5	7.43	168.1	64.3	22.8	83	122	71	7.4	4.7	86	0.88	21	28	23	57	54	171	4.17	14.6
61	7.64	55.3	58.5	32.5	29.9	33.8	1.01	3.53	3.5	9.04	8.99	171.5	88.4	30.1	102	148	96	7.2	4.3	132	1.11	28	20	24	96	64	169	5.04	15
46	10.61	49.4	52.1	29.4	17.8	25.5	0.97	3.18	3.12	7.59	7.52	167.2	69.9	25	87	134	85	7.6	5	92	0.95	35	69	38	228	55	324	8.63	14.7
46	9.14	51.6	54.4	30.4	14.5	21	0.92	3.22	3.17	8.43	8.5	173.8	68.9	22.8	83	106	64	6.5	4.3	96	0.76	22	14	18	231	43	202	5.31	15.8
46	13.96	56.8	59.9	33.7	18.7	23.8	0.92	3.53	3.59	9.28	9.29	172.8	78.6	26.3	87	108	69	6.9	4.7	106	0.71	22	23	81	204	41	166	5.19	13.8
45	12.11	47.6	50.2	28	10.7	17.6	0.87	2.83	2.8	8.84	8.72	176.6	60.9	19.5	79	113	63	7	4.5	88	0.94	24	15	15	44	83	231	4.02	15.1
45	15.86	47.9	50.7	28.5	14.4	22.1	0.85	2.67	2.52	8.05	8	169.1	65.1	22.8	82	99	61	7.8	4.9	106	0.95	27	29	46	187	38	153	7.4	16.3
54	11.8	49	51.8	29.2	17.8	25.6	0.86	2.83	2.71	8.45	8.36	168.1	69.6	24.6	88	106	65	7.5	4.6	109	0.76	27	27	90	103	52	162	7.58	15.2
46	11.92	46.6	49.3	27.6	14.6	22.8	0.9	2.69	2.55	8.19	8.19	175.5	63.9	20.7	81	116	77	7.3	4.9	99	0.91	17	15	20	64	64	218	4.3	15.4
42	10.5	57.9	61.5	35	28.9	32	0.96	3.46	3.37	9.98	9.68	176.7	90.4	29	102	130	82	7.6	4.9	98	0.79	54	61	159	118	60	243	6.22	18.1
56	12.08	62.5	66.3	37.4	16.8	20.3	0.86	3.86	3.76	9.73	9.64	172.2	83.1	28	99	103	60	6.9	4.6	95	1.15	22	16	13	81	57	170	7.39	13.2
60	11.99	51.6	54.6	30.6	19.4	26.2	0.86	2.87	2.78	9.18	8.96	172.7	74	24.8	85	126	83	6.7	4.4	91	0.81	38	37	18	164	44	172	4.85	17.5
47	14.62	53	56.1	31.6	21.3	27.5	0.91	3.09	3.06	8.73	8.82	172.1	77.4	26.1	97	117	69	7.6	4.8	100	0.75	13	17	11	127	40	187	5.38	15.6
49	13.17	57.2	60.5	34.2	21.8	26.5	0.99	3.48	3.63	9.66	9.68	179.8	82.3	25.5	98	123	73	7.3	4.4	108	0.89	31	36	37	105	54	149	4.31	15.4
53	17.48	47.1	50	28.1	14.7	22.8	0.82	2.55	2.51	7.67	7.64	163	64.7	24.4	87	146	90	7.4	4.9	109	0.91	49	41	45	165	54	129	5.96	15.2
61	14.27	52.2	55.2	31.2	22.5	28.9	0.97	3.21	3.17	8.57	8.5	171.6	77.7	26.4	91	138	81	7	4.3	144	0.76	27	36	44	131	57	200	8.75	15.2
50	11.96	59.8	63.2	36.1	20	24	0.98	3.75	3.81	9.49	9.54	177.8	83.2	26.3	93	122	76	7.5	4.7	107	0.91	27	39	37	109	43	213	6.16	16.1
52	13.15	57.8	61.2	34.5	22.1	26.5	0.93	3.55	3.47	9.52	9.48	173.8	83.3	27.6	95	170	93	7.2	4.6	159	1.07	18	12	18	139	54	165	6.18	13.4
61	12.97	52.3	55.4	31.3	26.1	32	0.95	3.07	3.1	8.55	8.73	170.9	81.5	27.9	96	114	81	8	4.9	100	1.16	50	51	26	189	36	134	5.31	14.7
54	14.09	52.3	55.2	31.1	20	26.6	0.9	3.12	3.11	8.78	8.7	169.4	75.2	26.2	89	124	83	7.3	4.5	91	0.84	36	30	31	113	46	222	4.47	16.5
59	14.09	46.3	48.8	27.2	12.1	19.9	0.9	3.01	2.77	7.67	7.65	167.6	60.9	21.7	90	149	84	7.9	4.6	156	0.84	85	62	376	105	55	140	7.08	16.1
57	11.46	47.3	50.1	28	25.5	33.7	1.01	2.86	2.91	7.8	7.85	169.7	75.6	26.3	96	127	76	7.6	4.7	128	0.73	44	38	75	128	62	195	4.56	16.1
55	11.46	46	48.6	27.2	7.2	12.9	0.81	2.61	2.42	7.77	7.65	168.6	55.8	19.6	78	105	57	7.1	4.3	75	1.01	32	20	14	52	45	140	4.14	15
60	11.27	44.9	47.4	26.3	11.6	19.7	0.86	2.53	2.43	7.86	7.84	172.1	59	19.9	82	146	73	7.4	4.5	109	0.89	27	24	122	123	64	231	7.53	15.4
63	11.79	49.9	52.8	30	23.6	30.9	0.93	3.04	2.97	8.47	8.03	165.9	76.4	27.8	98	123	81	7.5	4.6	94	0.89	40	62	27	67	51	227	3.69	17
64	12.24	51.8	54.8	30.5	13.6	20	0.88	2.97	3.03	9.42	9.41	181.3	68.4	20.8	87	131	77	7.5	4.5	101	0.84	34	21	23	63	49	173	4.37	15.2
43	13.47	56	59.2	33.2	16.4	21.6	0.88	3.39	3.31	9.43	9.41	176	79.7	25.7	93	120	74	7.2	4.7	102	0.91	22	21	44	120	52	196	6.38	16.2
56	12.68	53	56.1	31.6	18	24.3	0.86	3.11	2.98	8.81	8.89	171.5	74.1	25.2	89	138	78	8	5.1	135	0.82	32	28	29	62	54	142	7.17	14.9
51	11.36	61.3	64.9	36.8	17.3	21	0.86	3.75	3.58	9.97	9.87	174.3	82.2	27.1	94	140	74	6.8	4.4	108	0.95	23	22	19	75	38	137	5.65	16.2
63	11.27	44.9	47.4	26.6	10.1	17.6	0.89	2.66	2.55	7.29	7.33	169.1	57.5	20.1	83	107	63	8	5	142	1.13	27	29	38	50	63	144	6.51	16.5
58	10.52	47	49.8	28	18.7	27.4	0.89	2.74	2.56	7.83	7.78	166.9	68.5	24.6	89	124	57	8	5	99	1.26	27	24	42	169	54	302	7.44	18.3
53	13.49	51	54	30.1	15.5	22.3	0.88	3	2.84	8.6	8.67	174.5	67.4	22.1	85	120	73	7	4.4	97	0.73	24	28	41	258	40	169	8.04	13.4
56	13.87	50.5	53.2	30.3	16.5	23.7	0.88	3.19	3.05	8.24	8.1	163.4	69.7	26.1	87	110	80	7.3	4.9	105	1.02	24	28	67	98	57	181	7.01	15.9
54	14.94	53.9	56.9	32.3	17.4	23.4	0.92	3.34	3.14	9.05	9.07	175.7	74.3	24.1	83	130	88	8.2	5.1	132	0.96	27	32	22	165	33	129	10.02	17.9
59	12.28	52.6	55.7	31.6	30.6	35.4	1.02	3.18	3.27	8.92	8.91	173.2	86.3	28.8	98	120	69	7.8	4.5	84	0.98	30	25	46	392	50	244	6.32	16.7
60	11.32	59.3	62.8	35.5	26.6	29.7	0.96	3.63	3.64	9.59	9.89	174.6	89.4	29.3	79	149	91	8.2	5.3	104	0.77	27	15	34	224	40	196	6.25	16.2
44	11.32	58.6	61.8	35.1	13.6	18	0.89	3.83	3.81	9.41	9.38	173.9	75.4	24.9	85	116	77	6.7	4.3	95	0.95	25	27	27	37	59	166	4.91	14.6
44	9.79	58.2	61.6	34.5	17	21.6	0.92	3.52	3.54	10.12	10.26	183.7	78.6	23.3	83	110	70	6.9	4.6	93	0.86	55	24	28	177	50	165	6.54	17
43	11.46	54.3	57.4	32.2	15.1	20.8	0.89	3.2	3.33	9.01	9.03	174.3	72.5	23.9	84	125	68	6.8	4.4	93	0.79	27	19	53	91	55	179	5.69	14
62	12.84	50.7	53.6	29.6	17.8	24.9	0.95	3.04	3.09	8.54	8.72	175.9	71.4	23.1	90	131	86	7.4	4.6	105	0.86	51	72	56	136	46	162	5.86	15.3
44	14.74	49.7	52.4	29.8	16.9	24.4	0.9	3	3.04	7.86	7.82	164	69.3	25.8	89	124	73	7.3	4.8	105	0.97	19	23	50	456	52	258	5.66	15
52	10.61	42.1	44.5	24.9	19	29.9	0.93	2.52	2.47	6.59	6.58	159.4	63.5	25	88	123	78	8.1	5.1	100	0.89	39	53	40	188	50	247	6.65	15.8
51	11.79	43.4	46	25.5	13.8	23.1	0.83	2.22	2.09	8.21	8.12	175	59.8	19.5	78	118	71	7.7	4.6	85	0.94	36	34	56	69	54	200	6.31	15.3
61	10.81	48.1	50.8	28.3	25.9	33.7	0.99	2.92	3.14	7.89	7.85	165.9	76.7	27.9	100	159	97	7.8	4.7	123	1.02	24	29	55	131	49	222	6.15	16.1
50	11.35	43.9	46.3	25.7	7.9	14.6	0.81	2.46	2.35	7.6	7.71	168	54.2	19.2	73	111	68	7.1	4.3	104	0.94	19	13	14	57	59	184	6.89	13.7
55	12.29	55.4	58.6	32.8	18.6	24.1	0.95	3.51	3.38	9.11	9.17	177	77.2	24.6	95	139	80	7.2	4.5	98	1.01	44	69	15	117	52	183	5.09	14.9
58	12.11	54.3	57.6	32.4	25.2	30.5	0.97	3.33	3.13	9.2	9.23	175.8	82.8	26.8	95	131	86	6.9	4.4	107	0.82	25	31	30	121	48	143	5.7	15
59	9.79	55.9	59.2	33.3	16.8	22.1	0.85	3.14	3.15	9.98	10	178.1	76	24	85	94	63	7.3	4.4	89	0.93	26	19	29	145	47	225	7.84	15.4
48	11.68	56.5	60	33.5	20.9	25.8	0.89	3.19	3.07	10.54	10.39	183.7	80.9	24	88	122	71	7.6	4.7	98	0.86	16	17	24	125	43	206	5.89	15.5
43	14.76	52.6	55.6	31.5	9.1	14.1	0.84	3.2	2.98	8.79	8.63	173.8	64.7	21.4	76	119	69	6.9	4.5	111	0.86	19	16	14	122	48	135	7.78	16.6
50	15.77	49	51.5	29.2	12.8	19.8	0.89	3.23	3.15	7.76	7.78	163.5	64.3	24.1	82	121	76	7.8	4.7	120	0.68	41	36	71	282	48	201	5.63	15.4
60	13.96	47.8	50.6	28.4	17.8	26	0.86	2.59	2.68	8.14	8.11	167.7	68.4	24.3	86	143	85	7.4	3.8	116	0.96	78	87	212	236	54	239	3.86	14
59	15.15	43.6	46	25.2	17.3	27.4	0.9	2.53	2.5	7.34	7.37	164.4	63.3	23.4	88	108	54	7	4.4	92	0.86	37	40	87	196	44	165	7.9	14.8
46	12.6	49.7	52.7	29.7	15.5	22.8	0.87	2.81	2.69	8.73	8.74	175.1	68.9	22.5	83	111	68	7.3	4.3	91	1.08	26	21	70	141	49	183	5.17	16.2
46	13.64	50	52.8	29.3	8.4	13.8	0.83	3	2.96	8.32	8.33	171.8	61.2	20.7	75	106	63	7.1	4.6	92	0.93	32	19	13	61	75	202	3.99	13.5
46	12.97	56.2	59.6	33.5	30.7	33.9	1.03	3.5	3.46	9.55	9.54	177.1	90.3	28.8	105	139	81	7.4	4.6	103	0.99	18	19	27	147	46	193	5.8	14.1
44	9.85	43.7	46.1	25.5	16	25.7	0.91	2.54	2.65	7.06	7.02	163.6	62.1	23.2	80	117	76	6.9	4.5	86	0.91	25	18	17	70	63	205	5.22	16.1
55	9.9	42	44.5	24.7	14.1	24.1	0.87	2.28	2.26	6.95	6.91	165.2	58.6	21.5	81	146	93	8	4.8	173	0.67	20	9	53	378	54	290	6.13	15.4
49	8.6	56.2	59.3	33.4	22.9	27.9	0.93	3.47	3.45	9.96	9.74	174.9	82.2	26.9	92	111	64	7.6	4.6	119	0.95	30	56	40	247	32	189	5.67	16
46	10.81	56	59.1	33.7	23.6	28.6	0.89	3.5	3.46	9.09	9.13	164.4	82.7	30.6	94	122	68	7.5	4.6	135	0.86	31	35	71	158	54	239	6.54	16.4
45	8	56.5	59.7	33.6	17.1	22.3	0.88	3.45	3.32	9.86	9.66	175.8	76.8	24.8	85	121	73	7.1	4.1	113	0.87	20	19	27	111	41	186	5.88	15.4
43	9.64	57.9	61.4	34.8	19.2	23.9	0.89	3.35	3.31	10.01	10.03	178.7	80.6	25.2	91	129	71	7.6	4.6	97	0.81	26	26	24	244	43	200	5.03	15
64	13.82	53.6	56.7	31.5	13.9	19.7	0.8	2.96	2.95	9.93	10.14	175.2	70.6	23	83	111	69	7.2	4.4	95	0.81	171	71	11	50	45	159	5.26	14.5
59	10.81	50.2	53.2	29.3	13.1	19.8	0.89	2.96	2.94	8.09	8.02	172.8	66.3	22.2	83	109	57	7.1	4.6	102	0.75	25	19	16	136	56	120	5.91	13.6
55	16.81	52.4	55.3	31.4	18.5	25.1	0.93	3.24	3.14	8.71	8.87	172.8	73.8	24.7	89	109	59	7.2	4.5	98	1.02	27	31	70	204	56	217	7.11	16
58	11.04	48.5	51.3	28.8	15.8	23.8	0.9	2.86	2.8	7.88	7.8	168.8	67.1	23.5	85	144	93	7.3	4.6	101	0.89	28	18	37	81	53	221	7.15	16.9
49	12.11	48.2	50.9	28.4	13.9	21.5	0.88	2.89	2.76	8.71	8.85	176.4	64.8	20.8	81	112	61	7.5	4.9	100	1.02	25	25	47	119	49	207	5.52	15.1
46	13.54	50.9	53.8	30	22.2	29.3	0.92	3.2	3.04	8.27	8.16	165.3	76	27.8	90	106	62	7.5	4.6	92	0.81	22	27	42	123	46	209	8.7	15.7
47	13.62	45.9	48.6	27.1	21.9	31.1	0.95	2.7	2.66	7.68	7.69	168.3	70.5	24.9	85	125	73	7.5	4.8	146	0.8	27	41	61	240	51	185	5.24	15.8
46	8.32	62.4	66.1	37.9	22.8	25.8	1	3.97	3.89	10.04	9.98	180.9	88.9	27.2	99	123	83	8.1	4.9	91	1.18	31	35	67	292	44	233	8.71	17.6
48	9.64	61	64.6	36.7	25.1	28	0.92	3.55	3.82	10.07	10.16	174.5	89.7	29.5	100	131	80	6.9	4.6	113	0.82	20	37	93	249	49	226	5.3	16.9
46	11.46	60	63.7	35.9	23.2	26.7	0.91	3.51	3.38	10.25	10.14	179.2	86.9	27.1	95	136	75	7.2	4.6	104	0.88	29	31	27	211	40	198	5.24	14.3
63	9.95	44.3	46.8	26.1	22.1	32.1	0.95	2.62	2.65	7.38	7.26	164.1	68.9	25.6	91	137	83	7.8	4.5	114	0.9	34	22	83	178	39	202	5.45	15
49	14.27	50.6	53.6	30	20	27.2	0.93	3.05	3.06	8.15	8.13	168	73.6	26.1	89	126	69	7.5	4.5	104	0.89	22	24	28	118	52	209	6.34	14.1
54	10.61	54.7	57.8	32.4	15.3	21	0.85	3.28	3.22	9.22	9.37	171	73.1	25	83	109	63	6.7	4.4	91	0.85	21	21	40	61	57	179	4	15.1
41	9.64	64.5	68.1	39	17.5	20.5	0.91	4.14	4.13	10.71	10.74	178.4	85.6	26.9	93	106	61	6.8	4.3	98	1.07	29	34	108	181	47	191	6.83	14.9
41	13.27	56.5	59.7	34.3	13.7	18.7	0.88	3.44	3.33	9.35	9.27	174.7	73.4	24	84	125	80	7.3	4.6	95	0.94	22	38	35	120	46	255	6.6	16.8
47	10.22	58.8	62.2	35.6	20.3	24.6	0.93	3.53	3.71	9.41	9.52	174.1	82.5	27.2	94	117	68	7.4	4.7	105	0.94	25	17	70	433	48	218	7.07	16.9
41	10.16	51.9	54.9	31.1	13.6	19.9	0.86	3.01	3.02	8.8	8.85	172.1	68.5	23.1	84	115	72	7.4	4.9	101	0.95	21	23	32	278	57	266	6.43	16.4
41	10.13	52.6	55.6	31.2	13.8	19.9	0.85	2.97	2.93	9.59	9.6	179.2	69.4	21.6	82	118	68	7.4	4.5	95	0.96	23	18	27	93	54	231	3.84	15.3
57	15.5	54.3	57.4	32.3	12.7	18.1	0.84	3.18	2.97	9.65	9.72	178.4	70.1	22	83	113	65	7.2	4.5	107	1	20	17	9	101	50	210	5.14	17.1
49	10.46	65.4	69.4	39.4	26.3	27.5	0.99	4.17	4.04	10.82	10.66	181.3	95.7	29.1	98	133	77	7.3	4.4	97	0.93	32	35	63	70	51	205	5.48	16.9
45	12.84	51.2	54.1	30.2	10.2	15.8	0.83	3	2.92	9.01	9.07	176.2	64.3	20.7	80	114	71	7.2	4.5	93	1.02	20	12	16	54	73	171	5.94	16.2
57	10.61	60.3	63.6	35.3	35.1	35.5	0.9	3.53	3.68	11.26	11.15	169.6	98.7	34.3	109	126	76	7.1	4.5	146	0.81	24	16	39	164	42	136	4.71	15.2
48	14.37	43.6	46.2	25.9	13.8	23	0.84	2.45	2.29	6.78	6.81	160.3	60	23.3	82	112	69	7.3	4.6	113	0.83	29	24	17	92	70	211	3.99	16
47	12.37	48.8	51.6	29.2	19.7	27.6	0.88	2.71	2.74	8.09	8.1	166.9	71.3	25.6	89	124	66	7.9	4.7	116	1.12	45	74	34	202	57	264	8.63	15.9
45	10.53	58.3	61.9	34.5	28.1	31.2	0.97	3.48	3.27	10.9	10.76	185.5	90	26.2	97	130	76	7.6	4.5	140	0.72	18	19	42	186	49	179	7.29	15.8
56	14.09	54.2	57.2	32.5	16	21.8	0.91	3.44	3.28	8.63	8.87	171.5	73.2	24.9	90	134	89	7.5	4.6	94	0.97	73	90	62	138	36	194	5.31	15.4
55	14.66	49.5	52.3	29.4	15.2	22.5	0.85	2.82	2.86	8.29	8.41	167.7	67.5	24	85	119	77	7.3	4.5	105	0.87	22	15	30	66	49	205	6.82	14.7
44	13	55.5	58.5	33.4	15	20.3	0.86	3.36	3.54	9.24	9.22	169.3	73.5	25.6	85	119	76	7.6	4.5	140	1.08	27	24	52	288	50	242	9.29	16.9
42	15.02	58.3	61.5	35.1	18.1	22.7	0.92	3.68	3.62	9.74	9.49	175.3	79.6	25.9	91	129	75	7.6	4.7	100	0.81	23	25	23	193	43	192	5.08	15.3
54	9.95	51	53.9	30.3	23.3	30.2	0.96	3.24	3.16	8.1	8.13	166.5	77.2	27.8	94	124	77	7.2	4.2	105	0.67	35	29	57	284	52	256	6.1	15.9
42	11.02	51.7	54.6	30.8	19.9	26.7	0.93	3.32	3.3	7.71	7.89	163.6	74.5	27.8	89	122	80	7.7	4.5	88	0.99	41	59	41	216	38	180	7.06	16
40	10.61	57.9	61.2	34.3	15.5	20.2	0.89	3.42	3.61	10.1	9.95	179.4	76.7	23.8	86	107	57	7.4	4.6	94	0.84	19	19	14	185	48	169	5.18	14.6
51	11.13	61.7	65.3	37	21.7	25	0.96	3.84	3.83	10.76	10.63	183.5	87	25.8	96	116	71	7.8	4.8	103	0.88	28	27	37	151	43	183	7.34	14.6
48	12.11	59.3	62.8	35.5	22.9	26.7	0.92	3.74	3.42	9.86	9.68	174.3	85.7	28.2	94	116	66	7.1	4.7	99	1.12	24	28	43	122	62	205	4.83	14.6
53	15.75	54.9	58.2	32.3	21.2	26.7	0.97	3.3	3.32	9.66	8.96	179.6	79.4	24.6	92	137	73	7.7	4.6	84	0.92	29	27	17	39	51	165	5.06	15.8
44	16.25	45.2	47.8	26.6	13.1	21.5	0.82	2.48	2.4	7.79	7.62	165.3	60.9	22.3	79	122	65	7.4	4.5	102	0.88	22	23	24	172	47	194	4.9	14.5
47	12.56	54.2	57.4	32.5	26.7	31.8	0.91	3.13	3.21	9.12	9.06	168.5	84.1	29.6	100	116	66	7.7	4.5	107	0.96	27	29	28	238	43	209	8.22	15.1
52	14.42	65.3	69.2	40.1	23.3	25.2	0.99	4.11	4.08	10.66	10.63	183.4	92.5	27.5	97	138	82	8.2	5	94	1.02	56	66	357	343	47	233	7.46	16.1
45	11.83	58.3	61.7	35.1	37.9	38	1.03	3.81	3.78	9.47	9.41	171	99.6	34.1	109	129	81	7.3	4.5	145	0.89	51	91	63	332	53	273	10.16	17.3
46	11.19	55.4	58.6	32.9	13.4	18.8	0.85	3.2	3.18	9.74	9.91	178.9	72	22.5	83	94	52	7	4.4	92	0.84	19	14	19	77	32	164	6.54	15.1
47	15.36	55.2	58.3	33.1	20.9	26.4	0.93	3.48	3.31	8.86	8.87	170.6	79.2	27.2	93	131	93	7.7	4.8	100	0.93	26	26	81	376	44	235	7.21	16.4
46	12.77	47.5	50.1	28.1	15.1	23.1	0.87	2.95	2.73	7.84	7.76	164.3	65.2	24.2	87	122	85	7.4	4.8	90	0.85	18	23	45	258	38	157	7.29	16
60	12.97	45	47.5	26.6	18.8	28.4	0.94	2.87	2.85	6.83	6.85	158.5	66.3	26.4	92	132	79	7.3	4.4	110	1.06	26	30	26	187	38	178	5.56	15.6
63	11.77	42.7	45.1	24.7	10.6	19.1	0.91	2.51	2.52	6.87	6.8	167.8	55.7	19.8	79	112	72	7.1	4.4	124	0.74	20	11	22	197	57	181	8.57	18.6
45	13.57	57.9	61.2	34.7	14.1	18.8	0.87	3.63	3.45	9.84	9.94	176.8	75.3	24.1	82	129	79	7.2	4.5	97	1.12	26	25	34	128	67	190	6.17	14.9
50	11.19	57.3	60.6	34.4	17	21.9	0.86	3.37	3.4	9.89	9.63	173.7	77.6	25.7	90	123	74	7.7	5	133	0.84	34	27	38	64	51	141	6.55	15.6
54	15.13	54.7	57.8	33	22.3	27.9	0.91	3.37	3.32	8.93	8.77	166.9	80.1	28.8	95	133	74	7.5	4.8	112	0.98	42	37	79	102	64	182	8.65	15.1
46	18.23	55.9	59.1	33.6	23.9	28.8	0.95	3.39	3.52	9.25	9.06	171.7	83	28.2	94	126	77	7.6	4.8	98	1.11	44	68	53	408	43	245	9.3	17.9
47	9.12	52.2	55.1	31.3	22.2	28.7	0.89	3.24	3.05	8.36	8.32	163.8	77.3	28.8	98	152	84	7.3	4.4	120	0.73	29	44	96	149	66	275	4.88	15.9
59	11.6	48	50.6	28.6	15.4	23.3	0.88	2.89	2.88	7.46	7.4	161.5	66	25.3	88	113	65	7.5	4.9	100	0.95	37	37	61	220	51	148	5.58	16.7
47	13.47	57.2	60.5	34.4	14.2	19	0.83	3.33	3.26	9.93	9.78	175	74.7	24.4	85	145	84	7.4	4.7	94	0.89	18	19	17	157	55	249	6.4	15.6
43	12.02	56.6	59.8	33.6	22.1	27	0.9	3.41	3.42	9.57	9.36	170.9	81.9	28	92	116	67	7.8	4.8	116	1.05	30	41	52	409	44	221	5.26	15.4
56	12.77	49	51.7	29	13.3	20.4	0.87	2.82	2.87	8.03	8.01	169	65	22.8	86	127	76	7.6	4.7	100	0.82	23	23	23	198	62	262	5.5	15.5
44	12.77	54.6	57.7	32.7	10.1	14.8	0.87	3.54	3.47	8.89	8.78	173.6	67.8	22.5	77	99	68	7.8	4.8	88	0.96	17	9	12	70	49	183	4.5	15.5
46	10.61	52.6	55.9	31.4	14.2	20.5	0.9	3.11	3.18	9.07	9.17	178.4	70.3	22.1	84	106	60	7.4	4.2	97	0.99	23	23	30	178	58	230	7.54	17.8
47	11.57	56.2	59.5	33.6	17.4	22.7	0.88	3.35	3.18	9.28	9.16	173.6	76.9	25.5	89	109	63	7.5	4.8	83	0.78	27	29	55	225	48	209	9.81	14.2
44	12.11	56.1	59.3	33.9	16.6	21.8	0.91	3.42	3.35	9.32	9.4	175.7	75.9	24.6	90	118	72	7.8	4.9	105	0.84	26	28	66	167	65	312	5.23	15.9
41	13.43	55.5	58.8	33.1	20	25.4	0.93	3.4	3.26	9.06	9.08	174.6	78.8	25.8	93	139	81	7.6	4.8	90	0.85	28	53	48	140	55	190	6.75	14.9
60	13.86	42.2	44.6	24.7	14.6	24.6	0.85	2.38	2.29	6.89	6.92	160.4	59.2	23	88	111	67	8.1	5.1	174	0.98	38	22	244	207	50	214	5.81	14.4
47	10.46	52.1	55.3	30.9	18.5	25.1	0.93	3.05	3	8.63	8.52	175.3	73.8	24	95	140	90	7.3	4.8	105	0.83	21	27	51	315	55	223	5.09	15.2
49	14.61	60.5	64	35.8	18.7	22.6	0.88	3.62	3.6	11.14	10.82	181.3	82.7	25.2	91	102	63	7.2	4.3	93	0.87	18	12	13	129	45	194	4.62	14.5
47	13.2	57.8	61.2	34.4	19.3	24	0.85	3.35	3.15	10.41	10.25	176.5	80.5	25.8	89	132	88	8	4.8	109	0.81	25	24	71	202	74	216	7.61	16.7
45	11.67	52.1	55	51	14.3	20.6	0.85	2.97	2.96	9.62	9.67	176.9	69.3	22.1	80	121	71	7.3	4.6	91	1.11	23	22	28	195	51	219	8.35	15.7
46	11.46	61.4	64.8	36.9	16.4	20.2	0.9	3.87	3.83	10.41	10.34	178.7	81.2	25.4	91	101	62	7.3	4.5	88	1.13	22	13	23	38	66	200	5.07	14.4
48	9.03	53.1	56.2	31.7	21.8	28	0.92	3.07	3.18	8.92	8.85	172.1	78	26.3	94	130	76	7.4	5.1	128	0.83	40	81	49	208	44	218	6.95	15.6
40	12.59	53.4	56.6	31.8	20.8	28.9	0.91	3.23	3.19	8.58	8.5	168.5	77.4	27.3	92	143	89	6.3	4	88	0.87	26	28	26	220	39	231	10.86	15.8
50	11.83	56.5	59.7	33.7	12.4	17.2	0.85	3.6	3.4	9.33	9.35	173.2	72.1	24	87	121	68	6.5	4.2	109	0.88	19	26	13	243	36	169	5.07	14.2
49	9.95	57.3	60.8	34.1	12.8	17.4	0.82	3.18	3.27	9.39	9.85	176.3	73.6	23.7	82	117	65	7.1	4.3	88	0.81	24	25	25	94	55	149	5.09	15
41	15.1	45.1	47.5	26.4	6.4	11.9	0.8	2.66	2.56	8.02	8.01	169.2	53.9	18.8	72	113	65	7.3	4.7	94	0.96	24	12	19	67	70	156	4.43	13.9
49	14.18	47.9	50.7	28.2	12.2	19.4	0.83	2.62	2.55	9.17	9.07	178	62.9	19.9	78	127	73	7.2	4.4	88	0.9	21	19	11	102	46	187	4.91	14.3
57	12.77	56.1	59.3	33.4	12.2	17	0.84	3.37	3.27	9.39	9.44	175.3	71.5	23.3	87	130	73	7.2	4.4	86	0.79	36	20	25	47	52	180	7.58	15.7
45	13.43	53.9	57.1	32.2	20.4	26.3	0.98	3.35	3.38	8.89	8.77	175.7	77.5	25.1	88	127	75	7.8	4.8	77	0.72	57	79	103	174	50	229	11.12	13.9
43	13.84	50.5	53.4	30.2	26.6	33.2	0.95	3.09	3.04	8.46	8.49	167.2	80	28.6	94	124	93	7.6	4.6	99	1.03	33	45	78	174	45	233	6.55	16.4
50	12.11	48.6	51.5	28.3	18.5	26.5	0.92	2.77	2.85	8.32	8.26	173.1	70	23.4	89	105	64	7.3	4.1	101	0.76	22	22	14	175	42	199	5.57	12.8
51	12.34	52.3	55.3	31.2	12.6	18.6	0.85	3.02	3	8.89	8.82	172.9	67.9	22.7	83	124	75	8.1	4.8	91	1.07	30	23	27	89	56	243	6.67	15.2
58	11.72	60.7	64.1	38.3	25.5	28.5	0.96	3.94	3.91	9.71	9.5	170.4	89.6	30.9	104	148	88	8.3	4.9	165	0.85	17	17	29	314	50	207	6.43	15.5
46	12.11	61.7	65.3	36.9	17.9	21.5	0.9	3.76	3.59	10.8	10.95	184.3	83.2	24.5	93	108	62	7.2	4.5	93	0.91	21	18	13	79	52	190	6.97	14.4
50	13.72	54.5	57.4	32.3	9.6	14.3	0.85	3.35	3.5	9.01	9.08	173.4	67	22.3	82	110	63	7	4.4	92	1.04	24	20	29	48	47	209	7.47	13.4
46	11.68	59.2	62.7	35.7	15.2	19.5	0.86	3.53	3.39	9.89	9.8	176.3	77.9	25.1	90	132	85	7.1	4.6	87	0.9	33	34	17	48	64	192	5.45	15
45	15.59	55	58.2	32.7	22.3	27.7	0.91	3.28	3.18	9.37	9.32	172.9	80.5	26.9	89	120	75	7.8	4.5	110	0.92	21	28	108	97	37	176	4.65	14.6
46	11.09	55.1	58.2	32.7	29.4	33.5	1.01	3.64	3.66	8.63	8.44	166	87.6	31.8	104	111	60	7.3	4.6	92	1.01	30	56	27	321	38	186	7.4	14.4
45	14.36	65.5	69.3	39.4	22.4	24.4	0.96	4.34	4.15	10.7	10.58	179.4	91.7	28.5	99	132	76	7.1	4.4	114	0.92	21	31	39	215	45	235	6.66	17.4
57	13.5	57.8	61.1	34	20.8	25.5	0.93	3.7	3.68	9.49	9.39	173.6	81.9	27.2	93	127	76	7.6	4.5	117	0.95	26	19	46	221	49	236	4.46	15.8
48	10.6	51.2	54.2	30.3	14.8	21.5	0.93	3	3.04	9.15	9.19	182.3	69	20.8	84	112	66	7.6	4.6	102	1.08	28	18	27	58	67	196	5.45	15
53	12.11	54.5	57.5	32.4	22	27.6	0.94	3.4	3.31	9.48	9.29	174.1	79.5	26.2	91	135	79	7	4.3	88	0.96	40	52	32	81	48	131	7.34	15.8
42	13.43	52.2	55.1	30.8	24.2	30.5	0.91	3.31	3.2	8.6	8.15	162	79.3	30.2	94	132	80	7.6	4.6	96	0.67	16	14	18	120	60	228	5.91	14.1
46	16.76	54.8	57.9	32.7	17.6	23.3	0.93	3.5	3.47	8.67	8.78	170.7	75.5	23.3	87	123	77	7.3	4.5	98	0.81	35	36	46	415	46	232	6.82	14.9
41	11.46	54	57.1	32.1	16.7	22.6	0.89	3.24	3.04	9.68	9.55	178.7	73.8	23.1	83	113	63	7.8	4.3	93	0.86	24	26	17	58	41	168	4.43	15.5
